# Supplementary material for: 4-(2,7-Dimethyl-4-oxo-1,3-thia­zolo[4,5-d]pyridazin-5-yl)benzene­sulfonamide
Source: Acta Crystallogr Sect E Struct Rep Online. 2011 Jun 18;67(Pt 7):o1665. doi: 10.1107/S1600536811021271 (PMC3151867; doi:10.1107/S1600536811021271)
Supplement: Supplementary file 2 [file e-67-o1665-Isup2.hkl]

# 
# h,k,l, Fc-squared, Fo-squared, sigma(Fo-squared) and status flag 
# 
data_I
_shelx_title '  P21/c' 
_shelx_refln_list_code          4 
_shelx_F_calc_maximum      194.98 
_exptl_crystal_F_000       696.00 
_reflns_d_resolution_high  0.7698 
 
loop_ 
 _symmetry_equiv_pos_as_xyz 
 'x, y, z' 
 '-x, y+1/2, -z+1/2' 
 '-x, -y, -z' 
 'x, -y-1/2, z-1/2' 
 
_cell_length_a    12.6048 
_cell_length_b    13.2273 
_cell_length_c     8.9703 
_cell_angle_alpha  90.000 
_cell_angle_beta  102.242 
_cell_angle_gamma  90.000 
 
_shelx_F_squared_multiplier     1.000 
 
loop_ 
 _refln_index_h 
 _refln_index_k 
 _refln_index_l 
 _refln_F_squared_calc 
 _refln_F_squared_meas 
 _refln_F_squared_sigma 
 _refln_observed_status 
   2   0   0      100.40       85.01      7.29 o 
   3   0   0     5060.80     5083.33    366.83 o 
   4   0   0     1287.65     1160.30    100.60 o 
   5   0   0     3063.97     2824.88    305.79 o 
   6   0   0     9002.88     8334.31   1327.26 o 
   7   0   0      472.87      311.80     17.27 o 
   8   0   0     1098.17      575.60     26.80 o 
   9   0   0     1550.16     1554.57     50.16 o 
  10   0   0     3584.37     3654.06    106.23 o 
  12   0   0       46.45       -2.59      2.39 o 
  14   0   0      210.17      139.38     19.18 o 
  15   0   0     3041.02     2897.36    106.91 o 
  16   0   0        0.95       10.53      9.92 o 
   1   1   0     1107.87     1056.58     64.05 o 
   2   1   0     4376.86     4477.00     60.70 o 
   3   1   0       25.52       31.17      2.17 o 
   4   1   0     7441.28     7680.84    104.06 o 
   5   1   0     1353.33     1255.84     19.93 o 
   6   1   0        6.07        4.32      1.45 o 
   7   1   0       72.65       64.93      3.89 o 
   8   1   0      989.93      997.99     20.22 o 
   9   1   0     1249.63     1210.76     21.82 o 
  10   1   0      102.14      111.96      6.23 o 
  11   1   0      889.59      912.77     22.84 o 
  12   1   0      178.60      190.39     10.43 o 
  13   1   0      116.02      105.59     11.52 o 
  14   1   0     1325.99     1378.51     49.34 o 
  15   1   0      147.52      145.72     14.96 o 
   0   2   0      390.63      327.25      8.08 o 
   1   2   0    13002.72    12972.88    158.72 o 
   2   2   0      291.99      293.69      5.29 o 
   3   2   0     8275.60     8022.40    124.66 o 
   4   2   0      258.47      268.90      6.53 o 
   5   2   0      259.19      235.27      5.73 o 
   6   2   0     3087.44     3468.25     49.97 o 
   7   2   0     1662.05     1627.53     26.15 o 
   8   2   0      481.49      500.24     11.16 o 
   9   2   0     1939.19     1957.72     31.93 o 
  10   2   0     1767.84     1717.79     35.42 o 
  11   2   0      148.35      165.10     10.05 o 
  12   2   0       85.22       95.78     12.64 o 
  13   2   0      719.15      732.94     43.59 o 
  14   2   0        7.69       13.90      6.17 o 
  15   2   0       31.87       29.39      8.17 o 
   1   3   0     3350.96     3394.38     41.91 o 
   2   3   0      308.87      281.38      5.48 o 
   3   3   0      575.48      594.24      9.98 o 
   4   3   0      250.14      244.61      5.37 o 
   5   3   0      674.75      741.65     12.87 o 
   6   3   0     5706.83     5830.93     81.18 o 
   7   3   0      233.87      228.77      6.29 o 
   8   3   0      270.88      254.82      7.17 o 
   9   3   0      610.79      544.78     15.48 o 
  10   3   0     1789.10     1671.83     34.96 o 
  11   3   0      369.82      364.77     17.55 o 
  12   3   0       62.35       56.59      6.55 o 
  13   3   0      677.83      666.68     24.10 o 
  14   3   0       45.41       37.70      9.49 o 
  15   3   0      175.70      174.62     34.07 o 
   0   4   0      219.47      228.60      5.97 o 
   1   4   0        9.49       17.45      1.45 o 
   2   4   0     1723.33     1767.27     25.74 o 
   3   4   0     1852.56     1789.95     26.34 o 
   4   4   0        4.99       12.00      1.49 o 
   5   4   0        0.01        1.73      0.96 o 
   6   4   0     1410.10     1600.55     25.03 o 
   7   4   0      450.83      440.42      9.36 o 
   8   4   0       61.85       60.93      5.51 o 
   9   4   0      265.11      237.18      9.87 o 
  10   4   0     1886.90     1840.28     52.94 o 
  11   4   0      837.48      802.28     33.24 o 
  12   4   0        9.76        6.83      3.76 o 
  13   4   0      274.48      235.46     12.79 o 
  14   4   0        4.72        6.78      5.70 o 
  15   4   0       75.49       73.00     11.15 o 
   1   5   0      776.38      920.47     14.79 o 
   2   5   0     4809.00     5165.36     64.02 o 
   3   5   0      237.55      228.89      5.39 o 
   4   5   0       39.64       59.51      2.82 o 
   5   5   0      475.65      492.00     11.18 o 
   6   5   0       13.21       13.16      2.04 o 
   7   5   0        4.52        8.48      2.63 o 
   8   5   0      534.54      549.83     15.39 o 
   9   5   0      310.36      286.92     11.06 o 
  10   5   0     3201.54     3226.01     60.04 o 
  11   5   0      912.62      919.20     24.07 o 
  12   5   0      100.79       80.29      7.86 o 
  13   5   0      751.68      716.07     22.06 o 
  14   5   0       42.77       39.03      8.26 o 
  15   5   0       10.56       12.00     10.25 o 
   0   6   0       50.17       35.64      4.93 o 
   1   6   0       49.76       43.47      2.23 o 
   2   6   0      498.49      522.12      8.94 o 
   3   6   0     3639.09     3871.04     54.67 o 
   4   6   0     1837.36     1969.25     29.77 o 
   5   6   0      134.87      167.81      4.83 o 
   6   6   0      223.59      218.01      6.33 o 
   7   6   0      695.95      622.25     16.12 o 
   8   6   0      352.15      345.87     13.40 o 
   9   6   0        0.19        1.51      3.51 o 
  10   6   0       85.62       93.12     14.80 o 
  11   6   0      141.02      152.42     10.16 o 
  12   6   0      314.72      344.85     25.37 o 
  13   6   0       54.25       36.70     15.31 o 
  14   6   0      401.47      417.25     21.49 o 
   1   7   0      116.81      121.51      3.57 o 
   2   7   0     3202.04     3641.77     52.30 o 
   3   7   0       21.35       19.30      2.03 o 
   4   7   0      211.58      247.35      6.25 o 
   5   7   0      386.54      380.45      8.44 o 
   6   7   0       13.60       15.85      2.97 o 
   7   7   0      327.86      326.70     10.93 o 
   8   7   0     1924.80     1947.58     38.68 o 
   9   7   0      302.73      310.06     44.80 o 
  10   7   0        0.51       -2.11      3.47 o 
  11   7   0       67.52       59.38      8.68 o 
  12   7   0      409.59      398.05     19.84 o 
  13   7   0        8.69        5.98      6.24 o 
  14   7   0      114.62      141.26     14.85 o 
   0   8   0     4114.06     4386.75     73.21 o 
   1   8   0        0.51        1.28      1.35 o 
   2   8   0      170.14      178.94      5.34 o 
   3   8   0     1200.47     1278.23     20.98 o 
   4   8   0     3561.55     3617.56     52.46 o 
   5   8   0      713.31      751.11     33.15 o 
   6   8   0      654.04      648.98     31.34 o 
   7   8   0      127.75      144.39     11.26 o 
   8   8   0     2197.54     1991.40     50.58 o 
   9   8   0       64.47       56.19      7.97 o 
  10   8   0      693.68      651.64     55.68 o 
  11   8   0      241.14      261.69     23.25 o 
  12   8   0        2.75       -0.55      4.53 o 
  13   8   0      467.15      461.00     23.05 o 
  14   8   0      151.44      171.86     20.00 o 
   1   9   0     4211.45     4255.23     50.92 o 
   2   9   0      775.48      807.54     12.76 o 
   3   9   0        1.42        1.70      1.90 o 
   4   9   0      500.13      552.01     14.12 o 
   5   9   0      616.88      600.05     32.19 o 
   6   9   0      200.40      173.15     12.14 o 
   7   9   0       20.36       22.34      7.21 o 
   8   9   0     2345.56     2241.47     89.10 o 
   9   9   0      629.50      613.12     23.89 o 
  10   9   0      130.35      134.40     12.88 o 
  11   9   0      758.49      808.23     30.12 o 
  12   9   0      251.98      264.46     19.46 o 
  13   9   0      128.33      132.39     22.10 o 
   0  10   0      297.80      285.95      9.46 o 
   1  10   0       22.25       24.03      3.01 o 
   2  10   0        5.55        9.94      2.28 o 
   3  10   0      907.19      966.45     19.15 o 
   4  10   0        9.33        6.52      2.61 o 
   5  10   0       13.42       12.37      4.38 o 
   6  10   0      776.20      768.73     67.69 o 
   7  10   0      195.41      180.04     13.36 o 
   8  10   0      400.23      352.83     29.65 o 
   9  10   0      224.18      262.85     16.60 o 
  10  10   0      131.24      140.88     14.30 o 
  11  10   0       78.24       75.41     10.59 o 
  12  10   0      474.77      523.25     28.91 o 
  13  10   0      243.79      252.24     20.78 o 
   1  11   0      366.65      388.52     11.43 o 
   2  11   0     3506.94     3389.39     47.40 o 
   3  11   0      127.00      130.53      7.94 o 
   4  11   0      431.50      380.55     13.56 o 
   5  11   0      296.01      293.16     21.39 o 
   6  11   0     1391.85     1375.40     38.79 o 
   7  11   0     2101.89     2051.94     53.22 o 
   8  11   0      445.12      417.10     19.59 o 
   9  11   0        0.09        3.26      4.46 o 
  10  11   0        6.90        3.72      5.01 o 
  11  11   0      288.55      306.00     19.63 o 
  12  11   0      416.75      397.14     21.95 o 
   0  12   0      347.35      351.23     15.89 o 
   1  12   0      362.38      370.28     11.62 o 
   2  12   0     1051.56     1054.50     22.16 o 
   3  12   0     1244.19     1207.86     36.03 o 
   4  12   0        1.45       -0.15      2.79 o 
   5  12   0       54.54       43.05      5.94 o 
   6  12   0        1.12        0.83      3.83 o 
   7  12   0      959.36      962.43     31.88 o 
   8  12   0      532.79      533.28     23.10 o 
   9  12   0      214.87      196.66     15.92 o 
  10  12   0        1.95       -0.66      6.49 o 
  11  12   0      215.44      261.17     20.12 o 
   1  13   0      124.45      132.67      8.31 o 
   2  13   0       27.19       31.52      4.48 o 
   3  13   0      186.62      211.64     22.28 o 
   4  13   0      262.09      242.37     28.77 o 
   5  13   0      459.31      451.14     37.38 o 
   6  13   0      228.72      249.91     17.60 o 
   7  13   0        1.50        1.17      4.36 o 
   8  13   0       64.72       73.69     13.03 o 
   9  13   0      435.65      432.19     21.67 o 
  10  13   0      217.26      205.98     17.29 o 
   0  14   0      292.41      276.28     15.47 o 
   1  14   0       82.86       90.44      7.35 o 
   2  14   0      150.13      162.83     11.53 o 
   3  14   0      230.49      266.00     22.50 o 
   5  14   0       42.64       45.73      8.66 o 
   6  14   0      110.16      128.43     13.81 o 
   7  14   0        1.20        3.54      6.85 o 
   8  14   0        0.08        1.78      5.50 o 
   9  14   0        1.11       -2.07      6.55 o 
   1  15   0       18.12       16.61      5.10 o 
   2  15   0      312.51      331.70     32.86 o 
   3  15   0      320.18      309.97     21.84 o 
   4  15   0       13.44       11.10      5.92 o 
   5  15   0       31.47       49.57      9.36 o 
   6  15   0       11.96       16.27      6.80 o 
   7  15   0        0.13        2.21      5.04 o 
   0  16   0     1356.63     1368.56     63.60 o 
   1  16   0        1.93        2.40      4.26 o 
   2  16   0       57.58       52.80      9.50 o 
   3  16   0      153.21      158.25     15.47 o 
   4  16   0      572.76      568.03     41.32 o 
   5  16   0        1.41       -0.87      4.55 o 
   1  17   0       25.84       38.37      7.34 o 
   2  17   0       17.28       19.64      7.46 o 
 -15   1   1      143.80      199.96     24.25 o 
 -14   1   1       18.69        4.33      4.59 o 
 -13   1   1      792.84      774.39     28.15 o 
 -12   1   1     2120.87     2054.69     42.12 o 
 -11   1   1      112.29      131.77      7.19 o 
 -10   1   1     1800.83     1855.47     31.36 o 
  -9   1   1        0.10        0.57      1.74 o 
  -8   1   1      382.31      322.92      8.61 o 
  -7   1   1      267.48      362.68      8.76 o 
  -6   1   1     2427.65     2515.91     37.43 o 
  -5   1   1     2878.69     3083.90     44.32 o 
  -4   1   1        8.89        8.59      2.25 o 
  -3   1   1     2419.27     2626.89     36.98 o 
  -2   1   1     1618.22     1527.92     21.93 o 
  -1   1   1      716.05      735.23     11.04 o 
   0   1   1     4991.26     4954.52     99.15 o 
   1   1   1      389.10      437.08      8.25 o 
   2   1   1     1578.09     1572.86     25.93 o 
   3   1   1     5094.58     5145.81     80.55 o 
   4   1   1     1291.73     1373.82     24.05 o 
   5   1   1    10037.03    10933.99    169.71 o 
   6   1   1      767.13      839.03     16.98 o 
   7   1   1      761.18      756.12     16.26 o 
   8   1   1      186.57      200.18      7.67 o 
   9   1   1       23.08       21.67      3.30 o 
  10   1   1      145.22      116.94     11.61 o 
  11   1   1      278.79      255.57     11.14 o 
  12   1   1      371.58      357.54     24.49 o 
  13   1   1      467.38      446.29     21.69 o 
  14   1   1       28.61       16.84      6.90 o 
  15   1   1      196.50      234.21     34.85 o 
 -16   2   1      827.24      844.66     36.68 o 
 -15   2   1      199.48      221.85     17.90 o 
 -14   2   1        0.80       -0.33      4.57 o 
 -13   2   1      262.62      254.24     16.15 o 
 -12   2   1      240.91      241.70     11.03 o 
 -11   2   1        0.27       -3.32      3.09 o 
 -10   2   1      266.15      271.73      8.67 o 
  -9   2   1       54.80       59.36      4.36 o 
  -8   2   1      295.79      362.53      9.18 o 
  -7   2   1     4420.06     4604.64     65.83 o 
  -6   2   1      338.94      376.68      8.47 o 
  -5   2   1       64.97       96.10      3.66 o 
  -4   2   1       36.23       31.55      2.20 o 
  -3   2   1     1162.55     1060.93     16.34 o 
  -2   2   1     1858.61     1964.02     27.85 o 
   0   2   1     1097.52     1071.88     15.96 o 
   1   2   1        0.26        0.14      0.69 o 
   2   2   1     1692.45     1670.07     24.02 o 
   3   2   1       15.27        8.97      1.82 o 
   4   2   1     2798.03     2934.42     41.81 o 
   5   2   1      173.34      205.68      5.26 o 
   6   2   1     1283.57     1515.32     24.17 o 
   7   2   1       52.12       38.77      2.96 o 
   8   2   1      615.83      594.65     15.82 o 
   9   2   1      592.11      620.50     16.99 o 
  10   2   1      100.70      120.34      9.42 o 
  11   2   1       40.92       39.52     10.97 o 
  12   2   1      436.67      508.93     40.11 o 
  13   2   1        9.86        9.27      6.74 o 
  14   2   1      357.94      377.84     20.70 o 
  15   2   1      199.65      224.60     18.89 o 
 -15   3   1      278.87      280.99     18.63 o 
 -14   3   1      192.79      185.84     12.25 o 
 -13   3   1      151.10      152.81     14.52 o 
 -12   3   1      253.11      247.77     17.68 o 
 -11   3   1      142.31      142.99      9.39 o 
 -10   3   1      712.10      694.99     18.72 o 
  -9   3   1       83.33       66.80      4.57 o 
  -8   3   1      412.81      427.63     10.12 o 
  -7   3   1      490.69      507.93     12.31 o 
  -6   3   1      475.06      538.65     10.80 o 
  -5   3   1      655.47      610.59     11.32 o 
  -4   3   1      468.12      517.80      9.58 o 
  -3   3   1     1119.18     1090.54     22.73 o 
  -2   3   1     2675.05     2774.43     44.20 o 
  -1   3   1     2879.33     3149.41     44.07 o 
   0   3   1      858.34      932.03     30.75 o 
   1   3   1     6032.85     5915.95     66.07 o 
   2   3   1       85.39      111.47      3.45 o 
   3   3   1        1.48        9.04      2.09 o 
   4   3   1       27.80       21.55      3.54 o 
   5   3   1       75.64      102.93      6.40 o 
   6   3   1       53.72       44.98      4.50 o 
   7   3   1        1.90        2.08      1.21 o 
   8   3   1     1004.44      941.99     32.90 o 
   9   3   1      156.19      132.40      8.42 o 
  10   3   1       30.93       25.58      4.59 o 
  11   3   1      751.09      624.10     18.65 o 
  12   3   1      383.38      339.40     13.74 o 
  13   3   1       24.57       31.75     12.31 o 
  14   3   1      193.31      186.67     22.62 o 
  15   3   1       41.54       52.51     10.38 o 
 -15   4   1      338.40      353.43     29.43 o 
 -14   4   1      417.17      412.35     16.29 o 
 -13   4   1       76.11       87.67      8.42 o 
 -12   4   1       64.81       56.83      6.60 o 
 -11   4   1       39.80       43.34      5.55 o 
 -10   4   1     3851.71     3903.28     69.89 o 
  -9   4   1      305.51      336.77     11.65 o 
  -8   4   1     1171.54     1157.55     22.42 o 
  -7   4   1       52.70       52.56      3.55 o 
  -6   4   1      817.89      856.19     15.23 o 
  -5   4   1       45.82       31.78      2.43 o 
  -4   4   1     1100.24     1044.29     17.17 o 
  -3   4   1     1004.06     1027.87     22.38 o 
  -2   4   1     5624.01     5908.56     93.18 o 
  -1   4   1      206.05      263.40      5.22 o 
   0   4   1    12602.06    12306.77    168.11 o 
   1   4   1     5882.21     6057.61     68.08 o 
   2   4   1      419.72      360.05      7.05 o 
   3   4   1       91.98       61.01     11.06 o 
   4   4   1      334.27      362.12      9.86 o 
   5   4   1     5302.28     5481.44     90.24 o 
   6   4   1      191.44      203.91      7.97 o 
   7   4   1      597.70      563.90     15.16 o 
   8   4   1      781.28      730.99     18.74 o 
   9   4   1     3134.02     3002.07     55.84 o 
  10   4   1       53.27       51.01      6.04 o 
  11   4   1      126.65      174.96     10.98 o 
  12   4   1       31.34       20.02      4.86 o 
  13   4   1     1070.01     1052.96     28.20 o 
  14   4   1       24.76       35.15      8.61 o 
  15   4   1     2773.10     3053.76     80.22 o 
 -15   5   1      206.52      196.31     18.22 o 
 -14   5   1       52.69       57.79      9.37 o 
 -13   5   1       29.06       45.30     13.66 o 
 -12   5   1      151.21      155.84     13.23 o 
 -11   5   1      452.26      443.49     15.14 o 
 -10   5   1      645.92      647.52     27.45 o 
  -9   5   1     4339.50     4314.45     82.15 o 
  -8   5   1      167.97      136.09      7.50 o 
  -7   5   1      394.35      388.40      9.09 o 
  -6   5   1      199.93      218.68      6.08 o 
  -5   5   1      715.27      933.76     16.03 o 
  -4   5   1      216.98      240.69      6.81 o 
  -3   5   1       90.62       78.49      5.69 o 
  -2   5   1        3.29        3.53      1.86 o 
  -1   5   1     2794.96     2919.78     37.42 o 
   0   5   1       64.51       46.15      3.57 o 
   1   5   1     4450.51     4340.42     49.86 o 
   2   5   1      302.97      394.00      7.13 o 
   3   5   1       17.24       23.04      2.91 o 
   4   5   1        8.59       41.20      7.85 o 
   5   5   1      441.39      380.95     10.97 o 
   6   5   1      467.00      458.64     12.94 o 
   7   5   1      543.58      572.55     15.57 o 
   8   5   1        8.87        4.97      2.85 o 
   9   5   1     1385.26     1397.48     30.93 o 
  10   5   1       13.95       10.46      3.65 o 
  11   5   1      262.86      298.37     12.77 o 
  12   5   1        0.88        0.96      3.42 o 
  13   5   1       36.99       36.87      6.44 o 
  14   5   1     1494.73     1505.93     47.27 o 
 -15   6   1      241.12      249.14     32.50 o 
 -14   6   1       75.72       71.01     17.54 o 
 -13   6   1      112.93       82.29     10.44 o 
 -12   6   1      135.48      121.11     34.50 o 
 -11   6   1      409.90      404.59     26.74 o 
 -10   6   1      116.49      146.36     10.85 o 
  -9   6   1      292.10      271.79     11.67 o 
  -8   6   1        7.70        4.92      2.65 o 
  -7   6   1        0.57       -0.78      1.36 o 
  -6   6   1      207.15      226.45      6.33 o 
  -5   6   1      264.34      314.69      9.56 o 
  -4   6   1        3.29       10.71      1.67 o 
  -3   6   1      309.50      284.90      8.34 o 
  -2   6   1      651.89      669.71     14.87 o 
  -1   6   1       45.56       21.99      1.86 o 
   0   6   1       82.32      103.68      3.38 o 
   1   6   1      519.52      603.86      9.36 o 
   2   6   1      358.94      439.02      8.05 o 
   3   6   1     2626.02     2709.42     39.57 o 
   4   6   1       22.76       21.99      1.99 o 
   5   6   1      148.26      196.54      7.62 o 
   6   6   1      766.46      743.26     18.05 o 
   7   6   1     1220.27     1183.19     25.99 o 
   8   6   1       58.58       63.55      6.08 o 
   9   6   1      599.94      603.25     23.08 o 
  10   6   1      687.75      633.38     18.91 o 
  11   6   1       18.44       31.49      5.39 o 
  12   6   1      862.20      859.78     24.59 o 
  13   6   1       25.70       32.98     10.86 o 
  14   6   1       17.01       14.38      6.85 o 
 -14   7   1      284.73      263.63     24.40 o 
 -13   7   1       73.97       80.81     15.15 o 
 -12   7   1      469.77      477.40     29.20 o 
 -11   7   1      385.30      373.55     18.38 o 
 -10   7   1     1282.66     1249.04     37.03 o 
  -9   7   1      597.48      597.68     22.22 o 
  -8   7   1     1177.48     1135.19     32.83 o 
  -7   7   1      291.02      259.82     12.84 o 
  -6   7   1     1586.46     1462.02     24.01 o 
  -5   7   1      562.02      575.40     11.16 o 
  -4   7   1      906.12     1049.58     21.56 o 
  -3   7   1      122.92      143.84      5.99 o 
  -2   7   1     3101.77     3089.51     46.05 o 
  -1   7   1      416.40      416.82      7.86 o 
   0   7   1      108.06      124.78      3.71 o 
   1   7   1       53.56       46.56      2.80 o 
   2   7   1      163.33       99.18      3.53 o 
   3   7   1      326.42      289.91      9.62 o 
   4   7   1      219.28      208.37      5.74 o 
   5   7   1      121.85      115.17      6.37 o 
   6   7   1      516.62      549.91     14.95 o 
   7   7   1     1189.76     1152.43     25.76 o 
   8   7   1     1089.95     1067.82     25.17 o 
   9   7   1     2358.02     2420.46     47.74 o 
  10   7   1      229.37      237.80     11.68 o 
  11   7   1     1030.96     1002.59     33.40 o 
  12   7   1      105.24       93.62     11.36 o 
  13   7   1      207.45      219.26     17.57 o 
  14   7   1        0.05       -0.21      5.25 o 
 -14   8   1       25.99       23.40     10.34 o 
 -13   8   1      199.86      197.82     17.36 o 
 -12   8   1       44.35       45.84      9.53 o 
 -11   8   1      245.84      224.23     16.58 o 
 -10   8   1        9.10       10.93      5.03 o 
  -9   8   1       31.01       26.75      6.06 o 
  -8   8   1      374.30      409.17     17.68 o 
  -7   8   1      504.47      516.55     19.46 o 
  -6   8   1      118.15      110.72      6.02 o 
  -5   8   1      120.42      119.24      8.08 o 
  -4   8   1      174.10      211.71      7.81 o 
  -3   8   1      152.05      130.96      6.26 o 
  -2   8   1       12.29       19.91      3.31 o 
  -1   8   1       94.77       97.31      3.53 o 
   0   8   1       33.02       34.68      2.43 o 
   1   8   1     1814.84     1960.14     27.66 o 
   2   8   1     1479.05     1462.41     19.92 o 
   3   8   1      103.15       94.65      4.28 o 
   4   8   1        9.13       19.15      2.29 o 
   5   8   1      379.96      393.81     11.74 o 
   6   8   1       11.90       14.45      3.29 o 
   7   8   1     1158.52     1202.66     26.80 o 
   8   8   1      501.25      490.78     19.95 o 
   9   8   1      400.72      377.97     17.88 o 
  10   8   1      365.64      322.52     28.53 o 
  11   8   1        2.01        3.36      4.63 o 
  12   8   1      692.87      739.92     33.68 o 
  13   8   1      151.48      193.16     23.24 o 
 -13   9   1      315.80      299.47     35.00 o 
 -12   9   1       17.99       20.34     10.63 o 
 -11   9   1        3.56        4.05      4.76 o 
 -10   9   1      787.22      757.72     27.96 o 
  -9   9   1      590.69      562.68     22.56 o 
  -8   9   1      148.40      132.50     11.61 o 
  -7   9   1        5.40        1.71      3.95 o 
  -6   9   1       40.18       37.22      6.13 o 
  -5   9   1     1318.16     1285.27     34.51 o 
  -4   9   1      597.89      566.38     16.68 o 
  -3   9   1      499.99      450.15     14.90 o 
  -2   9   1        4.28       12.71      2.46 o 
  -1   9   1      191.39      169.58      8.27 o 
   0   9   1      794.23      719.92     11.78 o 
   1   9   1       46.18       40.46      2.87 o 
   2   9   1       11.68       13.75      1.95 o 
   3   9   1       98.55      101.51      8.20 o 
   4   9   1      371.91      345.66     10.61 o 
   5   9   1      156.22      122.81      9.97 o 
   6   9   1      235.27      235.68     24.95 o 
   7   9   1        0.06        3.71      3.72 o 
   8   9   1      395.84      390.26     19.32 o 
   9   9   1      488.76      515.42     21.76 o 
  10   9   1     1183.18     1179.83     37.49 o 
  11   9   1      301.30      324.95     21.37 o 
  12   9   1        0.67        1.37      4.85 o 
  13   9   1       46.74       77.76     11.71 o 
 -13  10   1       11.88       11.19      6.74 o 
 -12  10   1      230.28      246.77     18.88 o 
 -11  10   1      100.47      105.76     12.11 o 
 -10  10   1      297.86      284.78     16.59 o 
  -9  10   1      354.89      327.50     17.20 o 
  -8  10   1       73.44       82.40      9.76 o 
  -7  10   1       81.28       81.89      9.22 o 
  -6  10   1      649.55      676.26     24.61 o 
  -5  10   1      262.16      252.74     12.90 o 
  -4  10   1     1428.20     1367.64     28.35 o 
  -3  10   1      276.72      275.83     10.06 o 
  -2  10   1       50.17       61.08      4.30 o 
  -1  10   1      579.67      603.12     12.45 o 
   0  10   1      105.06      108.77      6.26 o 
   1  10   1     3204.67     3319.36     41.25 o 
   2  10   1       14.68        7.17      1.94 o 
   3  10   1      278.32      307.20     11.87 o 
   4  10   1     1447.70     1416.11     31.15 o 
   5  10   1      348.43      349.18     15.38 o 
   6  10   1        2.45        0.91      3.58 o 
   7  10   1       31.72       33.42      6.51 o 
   8  10   1      324.62      288.55     54.75 o 
   9  10   1      251.65      242.31     17.32 o 
  10  10   1       27.86       28.22     19.34 o 
  11  10   1      578.29      550.72     24.83 o 
  12  10   1      518.33      536.95     25.30 o 
 -12  11   1       57.12       56.07     10.17 o 
 -11  11   1       87.46       89.18     11.75 o 
 -10  11   1        7.59        8.81      5.97 o 
  -9  11   1        2.19        1.97      4.44 o 
  -8  11   1      310.00      300.07     16.33 o 
  -7  11   1      202.00      193.31     14.43 o 
  -6  11   1        7.54       10.13      4.57 o 
  -5  11   1       12.07       13.41      4.53 o 
  -4  11   1       16.97       16.22      3.45 o 
  -3  11   1      236.43      241.80      9.79 o 
  -2  11   1     1118.42     1167.55     20.43 o 
  -1  11   1       36.91       41.91      5.86 o 
   0  11   1       40.38       43.42      4.52 o 
   1  11   1        0.18        1.79      2.40 o 
   2  11   1      241.74      238.35     11.98 o 
   3  11   1      350.94      336.28     12.28 o 
   4  11   1        9.75        6.85      3.40 o 
   5  11   1       13.36       19.59      4.43 o 
   6  11   1      230.64      233.54     14.17 o 
   7  11   1      636.55      587.07     23.09 o 
   8  11   1       72.11       70.41      9.47 o 
   9  11   1       96.88      102.43     23.53 o 
  10  11   1        2.94        3.59      4.90 o 
  11  11   1        4.99        0.93      5.25 o 
 -11  12   1        0.10        9.92      6.45 o 
 -10  12   1      450.13      448.49     22.28 o 
  -9  12   1      510.65      496.78     22.71 o 
  -8  12   1       22.73       27.96     10.27 o 
  -7  12   1       36.51       44.29      7.61 o 
  -6  12   1      130.42      120.53     11.35 o 
  -5  12   1      161.88      136.62     11.49 o 
  -4  12   1      279.38      305.54     33.53 o 
  -3  12   1      948.15      963.17     21.13 o 
  -2  12   1       43.18       51.65      5.18 o 
  -1  12   1      178.31      164.97      8.79 o 
   0  12   1      961.43      936.36     20.46 o 
   1  12   1      360.95      369.09     14.05 o 
   2  12   1      422.99      394.49     11.94 o 
   3  12   1      265.22      252.16     14.61 o 
   4  12   1      144.91      166.66     13.87 o 
   5  12   1      323.01      300.51     12.89 o 
   6  12   1       54.81       49.00      6.60 o 
   7  12   1        0.28       -5.13      3.42 o 
   8  12   1      288.27      270.29     17.53 o 
   9  12   1     1027.35     1042.83     35.64 o 
  10  12   1       25.43       30.89      7.85 o 
  11  12   1       87.39       69.82     11.08 o 
 -10  13   1        1.07        5.11     11.70 o 
  -9  13   1      484.74      524.75     24.15 o 
  -8  13   1       76.61       69.61     10.07 o 
  -7  13   1      529.67      500.61     21.92 o 
  -6  13   1       48.09       59.42     11.75 o 
  -5  13   1      594.16      617.58     19.70 o 
  -4  13   1        0.04        0.32      3.93 o 
  -3  13   1      693.14      685.81     25.71 o 
  -2  13   1       21.17       20.19      3.90 o 
  -1  13   1      357.31      371.99     12.14 o 
   0  13   1      174.60      176.68      9.49 o 
   1  13   1     1669.01     1691.64     32.00 o 
   2  13   1       85.04       75.81      7.83 o 
   3  13   1        5.61        0.42      2.24 o 
   4  13   1      373.20      354.90     18.47 o 
   5  13   1      277.08      267.52     19.06 o 
   6  13   1      681.34      695.62     28.03 o 
   7  13   1        6.42        2.31      4.01 o 
   8  13   1       11.03        9.72      4.89 o 
   9  13   1      224.85      210.42     17.52 o 
  10  13   1       76.92       70.05     10.99 o 
  -9  14   1      233.19      274.78     19.33 o 
  -8  14   1      400.36      399.67     20.55 o 
  -7  14   1       34.82       43.20     11.95 o 
  -6  14   1       40.13       40.71      8.55 o 
  -5  14   1      174.29      145.59     24.56 o 
  -4  14   1       55.34       63.57     12.20 o 
  -3  14   1        8.93       15.47      5.81 o 
  -2  14   1      217.10      205.99     12.13 o 
  -1  14   1      959.62     1005.69     22.92 o 
   0  14   1       12.08        7.59      3.26 o 
   1  14   1        0.37        1.98      3.47 o 
   2  14   1      162.70      171.68     11.89 o 
   3  14   1       51.98       53.68      8.92 o 
   4  14   1       33.34       34.68      9.55 o 
   5  14   1        2.23        2.39      4.74 o 
   6  14   1      105.05       99.37     12.46 o 
   7  14   1      167.53      133.94     14.43 o 
   8  14   1        2.07        3.02      5.37 o 
  -7  15   1      145.36      137.33     15.18 o 
  -6  15   1     1108.04     1203.34     50.29 o 
  -5  15   1       72.88       82.16     16.76 o 
  -4  15   1      139.14      124.16     13.19 o 
  -3  15   1      137.31      154.72     21.07 o 
  -2  15   1       68.76       83.11     10.68 o 
  -1  15   1       27.45       31.45      5.01 o 
   0  15   1       90.20      102.12      7.99 o 
   1  15   1      203.18      204.69     13.57 o 
   2  15   1      817.57      865.90     32.01 o 
   3  15   1     1256.92     1251.58     41.02 o 
   4  15   1       24.38       32.30     17.11 o 
   5  15   1        5.12        0.67      4.99 o 
   6  15   1      137.04      147.90     15.55 o 
   7  15   1      208.12      246.84     20.29 o 
  -5  16   1       28.14       22.85      7.64 o 
  -4  16   1       42.32       30.68      8.00 o 
  -3  16   1      710.54      782.96     30.59 o 
  -2  16   1      877.02      889.91     55.14 o 
  -1  16   1       62.36       90.93     13.15 o 
   0  16   1       31.81       39.08      6.69 o 
   1  16   1       12.59       19.37      5.80 o 
   2  16   1       19.69       27.37      7.67 o 
   3  16   1      124.93      138.25     14.88 o 
   4  16   1      137.01       92.05     61.67 o 
   5  16   1       13.34       13.78      7.73 o 
  -2  17   1        1.77        9.47      6.53 o 
  -1  17   1      143.61      160.28     23.90 o 
   0  17   1      230.77      270.45     21.31 o 
   1  17   1        1.67       -6.56      4.38 o 
 -16   0   2      204.69      229.45     26.80 o 
 -15   0   2       43.67       45.53     12.66 o 
 -14   0   2     1287.71     1402.34     60.11 o 
 -13   0   2        0.41       -5.16      4.79 o 
 -12   0   2      211.03      191.52     21.61 o 
 -11   0   2      273.56      260.06     12.85 o 
 -10   0   2     4815.78     4538.19     95.31 o 
  -9   0   2     6657.81     6762.47    135.94 o 
  -8   0   2     8581.51     8611.88    169.31 o 
  -7   0   2      119.29       81.45      6.45 o 
  -6   0   2     1790.34     2096.10     45.53 o 
  -5   0   2     4548.19     4584.87     91.28 o 
  -4   0   2       65.10      125.42      5.87 o 
  -3   0   2    13938.75    14391.36    272.54 o 
  -2   0   2    38015.54    34206.58    854.38 o 
  -1   0   2    12168.63    11332.09    252.38 o 
   0   0   2     2156.40     2111.83     61.74 o 
   1   0   2     3242.99     3512.74     70.41 o 
   2   0   2     2747.00     2663.41     57.60 o 
   3   0   2      852.41      983.80     22.93 o 
   4   0   2     6025.53     6369.89    124.48 o 
   5   0   2    22195.40    23507.49    450.22 o 
   6   0   2     2734.67     2946.70     62.18 o 
   7   0   2     1896.68     1921.20     44.89 o 
   8   0   2      134.14      108.02     11.99 o 
   9   0   2      883.55      740.67     24.56 o 
  10   0   2     1419.10     1379.83     56.28 o 
  11   0   2       32.62       14.34      7.61 o 
  12   0   2        2.82        2.54      6.93 o 
  13   0   2       24.78       31.00     11.09 o 
  14   0   2      435.22      432.46     32.31 o 
  15   0   2      989.53      948.00     52.40 o 
 -16   1   2       33.16       28.69      8.34 o 
 -15   1   2      531.92      525.69     76.54 o 
 -14   1   2       49.36       40.21      7.46 o 
 -13   1   2      691.69      679.60     46.33 o 
 -12   1   2      191.35      182.67      9.14 o 
 -11   1   2     2347.75     2289.96     43.46 o 
 -10   1   2      317.68      306.23     10.59 o 
  -9   1   2     2626.02     2642.84     47.28 o 
  -8   1   2     1794.74     1738.42     80.42 o 
  -7   1   2     2437.69     2432.99     37.31 o 
  -6   1   2      449.59      417.41      9.34 o 
  -5   1   2      191.57      241.87      6.42 o 
  -4   1   2     2943.00     2951.16     42.43 o 
  -3   1   2        5.40        3.80      1.54 o 
  -2   1   2     2903.51     3082.67     43.29 o 
  -1   1   2       96.24       97.74      3.51 o 
   0   1   2     1757.09     1786.97     26.03 o 
   1   1   2     1678.74     1565.82     20.85 o 
   2   1   2    10452.22    10830.34    146.48 o 
   3   1   2     1847.22     1813.47     27.23 o 
   4   1   2      211.64      285.83      6.80 o 
   5   1   2      127.30      146.42      4.88 o 
   6   1   2     1865.90     1766.84     28.13 o 
   7   1   2       32.99       33.85      3.08 o 
   8   1   2      189.11      219.37      7.11 o 
   9   1   2       25.67       35.19      4.66 o 
  10   1   2      772.23      737.38     28.25 o 
  11   1   2       12.14       10.55      5.09 o 
  12   1   2     1019.77      974.58     48.08 o 
  13   1   2      144.68      149.26     21.16 o 
  15   1   2      118.07      100.70     25.04 o 
 -16   2   2       95.78      113.65     13.59 o 
 -15   2   2      830.97      876.37     32.47 o 
 -14   2   2      117.90      113.11      9.46 o 
 -13   2   2       31.00       23.52      4.97 o 
 -12   2   2      303.64      318.13     12.67 o 
 -11   2   2     6273.22     6367.44     92.50 o 
 -10   2   2      578.44      551.14     13.26 o 
  -9   2   2       33.55       53.89      4.28 o 
  -8   2   2     1483.01     1541.20     26.05 o 
  -7   2   2      212.66      172.78      5.88 o 
  -6   2   2       94.15       94.02      4.44 o 
  -5   2   2     3473.71     3473.13     58.23 o 
  -4   2   2      279.61      258.18      6.23 o 
  -3   2   2      128.16      154.46      4.36 o 
  -2   2   2      392.24      411.24      7.86 o 
  -1   2   2    33692.36    31923.78    624.85 o 
   0   2   2     5622.27     5974.24     81.47 o 
   1   2   2      168.92      166.71      5.40 o 
   2   2   2     4207.74     4308.85     59.93 o 
   3   2   2     1938.77     2207.37     37.03 o 
   4   2   2     3550.36     3606.56     58.65 o 
   5   2   2      378.84      390.19      9.48 o 
   6   2   2        2.33        4.82      1.50 o 
   7   2   2      446.97      437.57     11.45 o 
   8   2   2     3594.64     3656.39     64.90 o 
   9   2   2       86.67       58.30      5.90 o 
  10   2   2       24.02       13.87      3.75 o 
  11   2   2      420.79      450.35     15.48 o 
  12   2   2      931.15      907.28     32.25 o 
  13   2   2      533.21      504.81     23.79 o 
  14   2   2      552.53      642.75     33.08 o 
  15   2   2      244.16      319.37     23.38 o 
 -16   3   2      928.68      942.79     51.67 o 
 -15   3   2      108.17      134.22     13.88 o 
 -14   3   2        0.48        4.34      3.82 o 
 -13   3   2      608.28      609.56     29.58 o 
 -12   3   2      247.60      264.79     16.29 o 
 -11   3   2       28.03       27.52      4.63 o 
 -10   3   2      638.50      617.56     14.23 o 
  -9   3   2      345.52      352.74      9.66 o 
  -8   3   2      134.14      129.87      6.40 o 
  -7   3   2     2036.89     2029.43     32.03 o 
  -6   3   2      270.72      244.12      6.70 o 
  -5   3   2      671.77      690.99     12.84 o 
  -4   3   2      546.96      572.54     11.27 o 
  -3   3   2        7.94        4.22      1.22 o 
  -2   3   2     3303.48     3560.58     49.94 o 
  -1   3   2    23785.62    23401.73    366.27 o 
   0   3   2     4421.45     4914.36     68.01 o 
   1   3   2     3917.55     4153.61     51.63 o 
   2   3   2      850.18      832.24     25.84 o 
   3   3   2     5701.60     5640.88     77.99 o 
   4   3   2     1372.67     1513.46     23.59 o 
   5   3   2      879.06      903.19     15.53 o 
   6   3   2       75.07       81.60      3.29 o 
   7   3   2     1285.08     1259.99     27.87 o 
   8   3   2       41.89       44.06      5.07 o 
   9   3   2      988.57     1020.77     24.62 o 
  10   3   2     1118.77     1119.79     27.04 o 
  11   3   2       81.06      108.86     11.95 o 
  12   3   2      245.87      272.21     17.55 o 
  13   3   2     1261.80     1249.64     41.16 o 
  14   3   2      363.21      379.87     38.07 o 
 -15   4   2      105.51      109.02     12.40 o 
 -14   4   2       25.33       25.21      8.79 o 
 -13   4   2       48.83       42.64      6.29 o 
 -12   4   2      314.63      325.53     13.14 o 
 -11   4   2       61.92       63.26      6.41 o 
 -10   4   2       31.96       29.49      4.53 o 
  -9   4   2      126.95      121.60      8.49 o 
  -8   4   2      107.35      124.79      5.56 o 
  -7   4   2      318.38      349.51      8.73 o 
  -6   4   2      135.01      138.64      4.90 o 
  -5   4   2     2354.18     2675.74     39.54 o 
  -4   4   2      770.86      936.03     15.81 o 
  -3   4   2      721.93      744.69     15.66 o 
  -2   4   2      689.66      644.03     14.91 o 
  -1   4   2      480.64      503.76      9.53 o 
   0   4   2     5781.73     6226.00     76.99 o 
   1   4   2        1.76       -0.06      1.13 o 
   2   4   2     1742.27     1849.08     25.17 o 
   3   4   2     1122.55     1232.34     19.71 o 
   4   4   2       38.08       31.93      3.55 o 
   5   4   2      681.36      677.44     16.41 o 
   6   4   2      312.27      263.18      9.56 o 
   7   4   2       85.48       81.69      6.33 o 
   8   4   2     1483.22     1382.00     30.06 o 
   9   4   2      852.24      840.42     21.89 o 
  10   4   2       11.96       15.30      4.07 o 
  11   4   2        3.39       -1.76      2.89 o 
  12   4   2      285.77      275.87     13.41 o 
  13   4   2       47.73       58.17     10.10 o 
  14   4   2       38.41       47.89      9.93 o 
 -15   5   2      106.46      120.34     13.49 o 
 -14   5   2        3.22        3.78      5.01 o 
 -13   5   2       21.14       25.56      6.61 o 
 -12   5   2       90.54       75.61      9.50 o 
 -11   5   2       48.50       50.69      6.18 o 
 -10   5   2      396.43      427.81     14.66 o 
  -9   5   2       72.97       77.51      6.29 o 
  -8   5   2      127.66      111.43      7.86 o 
  -7   5   2      173.87      142.00      5.65 o 
  -6   5   2      479.37      509.28     12.92 o 
  -5   5   2     7311.71     7697.15    113.04 o 
  -4   5   2      143.79      130.95      6.57 o 
  -3   5   2      687.62      717.19     27.39 o 
  -2   5   2      217.49      242.10      9.15 o 
  -1   5   2     1214.59     1296.12     18.57 o 
   0   5   2     1570.57     1640.93     22.83 o 
   1   5   2     3487.16     3878.79     45.26 o 
   2   5   2     1570.18     1721.28     21.76 o 
   3   5   2     1473.31     1416.51     24.39 o 
   4   5   2      146.73      134.96      6.19 o 
   5   5   2     1303.64     1278.88     26.41 o 
   6   5   2      524.26      553.32     15.17 o 
   7   5   2      804.99      757.11     19.28 o 
   8   5   2      279.48      262.25     10.82 o 
   9   5   2        0.11       -3.38      2.70 o 
  10   5   2      645.81      650.52     24.45 o 
  11   5   2      122.10      127.77      9.90 o 
  12   5   2       30.71       31.15      6.60 o 
  13   5   2      101.68      116.43     10.55 o 
  14   5   2       55.13       60.31     10.83 o 
 -15   6   2       67.90       64.61     10.49 o 
 -14   6   2      168.19      174.14     15.68 o 
 -13   6   2        0.01       -5.40      4.97 o 
 -12   6   2      167.48      138.10     14.95 o 
 -11   6   2      996.75      983.27     33.94 o 
 -10   6   2        1.28       -1.69      3.14 o 
  -9   6   2      503.75      461.05     20.24 o 
  -8   6   2      179.01      186.78      6.46 o 
  -7   6   2     2618.83     2654.16     40.57 o 
  -6   6   2     1577.15     1489.37     26.28 o 
  -5   6   2      364.80      368.89      8.93 o 
  -4   6   2     1034.85      981.70     24.65 o 
  -3   6   2      935.95      963.34     20.00 o 
  -2   6   2       30.90       41.68      4.05 o 
  -1   6   2       97.13       95.37      3.47 o 
   0   6   2      806.65      752.65     13.71 o 
   1   6   2      251.72      274.34      5.64 o 
   2   6   2       21.07       20.08      1.81 o 
   3   6   2      145.86      123.14      4.15 o 
   4   6   2     2297.56     2326.60     42.39 o 
   5   6   2      101.61       78.92      5.80 o 
   6   6   2       50.85       57.45      6.60 o 
   7   6   2      503.59      469.35     14.44 o 
   8   6   2      201.82      203.46     19.43 o 
   9   6   2      555.29      518.02     16.63 o 
  10   6   2       61.53       74.71      7.52 o 
  11   6   2      241.11      285.46     13.09 o 
  12   6   2      631.14      633.22     20.91 o 
  13   6   2      270.97      275.81     15.21 o 
  14   6   2      152.81      138.32     22.38 o 
 -14   7   2        0.59       -3.09      4.57 o 
 -13   7   2      308.48      275.87     19.26 o 
 -12   7   2      225.52      197.08     15.48 o 
 -11   7   2      446.02      429.69     19.74 o 
 -10   7   2      466.15      503.37     20.95 o 
  -9   7   2      596.56      622.37     26.47 o 
  -8   7   2        6.88        2.81      4.49 o 
  -7   7   2      320.15      353.93     14.67 o 
  -6   7   2       96.02      140.15      7.73 o 
  -5   7   2        0.77        2.08      1.74 o 
  -4   7   2        0.08       -2.90      2.06 o 
  -3   7   2     2462.94     2571.16     55.59 o 
  -2   7   2      576.71      649.13     15.22 o 
  -1   7   2      262.91      270.04      6.15 o 
   0   7   2     2423.68     2680.90     36.17 o 
   1   7   2     1032.54     1216.55     16.96 o 
   2   7   2      160.68      167.13      4.53 o 
   3   7   2      276.23      197.24      5.49 o 
   4   7   2        4.86       15.92      1.94 o 
   5   7   2      996.33     1000.70     22.49 o 
   6   7   2      232.62      227.19      9.39 o 
   7   7   2     3854.24     3825.31     68.47 o 
   8   7   2      407.93      405.52     14.02 o 
   9   7   2      466.82      432.72     15.14 o 
  10   7   2     1274.64     1277.23     30.97 o 
  11   7   2        0.56        1.45      3.62 o 
  12   7   2      159.60      170.12     15.39 o 
  13   7   2     1055.79     1162.77     39.46 o 
 -14   8   2      807.07      866.67     33.55 o 
 -13   8   2       46.64       52.55      9.26 o 
 -12   8   2       26.02       21.38      6.53 o 
 -11   8   2      122.89      122.91     12.38 o 
 -10   8   2        1.02        9.47      4.77 o 
  -9   8   2      832.70      841.06     40.11 o 
  -8   8   2      666.83      620.38     22.74 o 
  -7   8   2      197.05      191.06     17.76 o 
  -6   8   2       95.78       99.87      6.93 o 
  -5   8   2       52.43       41.86      4.38 o 
  -4   8   2      217.01      225.49     10.27 o 
  -3   8   2     2389.10     2292.70     50.98 o 
  -2   8   2       36.35       28.99      3.23 o 
  -1   8   2     1234.62     1305.57     19.74 o 
   0   8   2      565.45      571.04      9.85 o 
   1   8   2      943.73      876.37     13.49 o 
   2   8   2     1240.74     1305.62     18.42 o 
   3   8   2       10.80        9.35      1.86 o 
   4   8   2      378.32      381.83     10.50 o 
   5   8   2     2226.23     2253.38     42.77 o 
   6   8   2      124.20      138.57      8.04 o 
   7   8   2      135.10      120.17     19.12 o 
   8   8   2       44.45       58.80      6.27 o 
   9   8   2     1055.26     1010.57     32.65 o 
  10   8   2      798.91      797.88     29.07 o 
  11   8   2      717.82      830.90     30.80 o 
  12   8   2      111.44      119.35     13.38 o 
  13   8   2       61.92       54.66     10.16 o 
 -13   9   2      831.18      909.83     34.16 o 
 -12   9   2       11.72       19.69      7.22 o 
 -11   9   2       65.54       65.03      9.65 o 
 -10   9   2      510.93      516.93     22.31 o 
  -9   9   2     3562.28     3284.10     77.41 o 
  -8   9   2      177.22      143.86     12.21 o 
  -7   9   2      789.86      753.09     25.42 o 
  -6   9   2      130.85      136.36     11.60 o 
  -5   9   2       77.29       77.02      7.72 o 
  -4   9   2     1577.12     1547.28     51.64 o 
  -3   9   2     2091.78     2103.45     39.46 o 
  -2   9   2       26.15       19.47      3.00 o 
  -1   9   2      148.45      139.81      5.63 o 
   0   9   2     2203.45     2271.93     29.42 o 
   1   9   2     1349.72     1450.47     22.18 o 
   2   9   2     1703.91     1714.12     23.43 o 
   3   9   2      112.26      111.91      4.80 o 
   4   9   2     1132.98     1174.17     22.58 o 
   5   9   2        2.17        0.05      2.15 o 
   6   9   2     7618.75     7476.39    124.62 o 
   7   9   2        0.64        1.09      3.57 o 
   8   9   2      214.30      197.91     14.68 o 
   9   9   2      141.25      146.71     13.13 o 
  10   9   2      694.90      701.27     27.49 o 
  11   9   2       23.75       12.73      6.36 o 
  12   9   2      266.90      259.12     27.33 o 
 -13  10   2        5.90        6.84      5.95 o 
 -12  10   2      301.07      342.14     21.07 o 
 -11  10   2      112.47      132.56     13.66 o 
 -10  10   2      101.12       72.50     10.02 o 
  -9  10   2      749.80      726.18     29.27 o 
  -8  10   2      166.59      170.49     13.49 o 
  -7  10   2      416.57      435.66     18.70 o 
  -6  10   2      266.76      270.05     22.48 o 
  -5  10   2      312.58      306.00     14.45 o 
  -4  10   2       25.40       16.42      4.13 o 
  -3  10   2       12.91       16.86      4.18 o 
  -2  10   2      175.55      172.13      7.94 o 
  -1  10   2      161.52      181.45      6.72 o 
   0  10   2       33.08       17.52      2.67 o 
   1  10   2      747.09      794.48     16.56 o 
   2  10   2       62.35       70.92      4.01 o 
   3  10   2       11.98       12.51      2.81 o 
   4  10   2     1135.23     1159.22     27.30 o 
   5  10   2      101.83      108.64      8.41 o 
   6  10   2      155.91      165.94     19.38 o 
   7  10   2      139.36      130.83     11.91 o 
   8  10   2      274.08      281.55     16.82 o 
   9  10   2        3.19        2.60     10.20 o 
  10  10   2      169.92      186.27     33.22 o 
  11  10   2      542.82      546.36     25.18 o 
  12  10   2      317.17      318.34     22.34 o 
 -12  11   2      949.30     1024.16     38.26 o 
 -11  11   2      308.57      282.12     20.12 o 
 -10  11   2      674.88      664.69     27.06 o 
  -9  11   2        3.59       -0.41      4.27 o 
  -8  11   2       24.57       17.31      9.49 o 
  -7  11   2      338.68      341.45     16.89 o 
  -6  11   2     1115.81     1082.52     33.77 o 
  -5  11   2      988.20      949.07     53.73 o 
  -4  11   2       79.33       63.30      5.92 o 
  -3  11   2     2664.22     2669.12     49.55 o 
  -2  11   2      264.94      282.30     10.73 o 
  -1  11   2     2613.13     2644.89     38.74 o 
   0  11   2      962.42      951.58     17.60 o 
   1  11   2        9.65       20.86      2.98 o 
   2  11   2      277.25      340.42     14.12 o 
   3  11   2     4428.58     4370.37     97.69 o 
   4  11   2      142.40      126.86     13.39 o 
   5  11   2      562.52      539.88     17.54 o 
   6  11   2       27.48       29.83      5.46 o 
   7  11   2     1282.82     1184.74     32.56 o 
   8  11   2       71.54       69.76      9.55 o 
   9  11   2      761.49      817.50     59.59 o 
  10  11   2        4.86        3.32      5.07 o 
  11  11   2       51.51       64.83     20.96 o 
 -11  12   2      398.52      405.47     36.05 o 
 -10  12   2        0.06       14.89      6.52 o 
  -9  12   2       95.70       93.34     11.30 o 
  -8  12   2       78.96       83.33     10.39 o 
  -7  12   2       54.23       60.95     13.08 o 
  -6  12   2      612.32      592.83     22.90 o 
  -5  12   2      625.14      603.32     22.52 o 
  -4  12   2        5.01        6.67      3.27 o 
  -3  12   2      308.43      351.46     11.11 o 
  -2  12   2      402.93      416.79     11.99 o 
  -1  12   2       75.02       70.96      5.14 o 
   0  12   2     1087.83     1062.03     22.45 o 
   1  12   2      200.93      187.36     11.95 o 
   2  12   2      233.52      253.88     14.33 o 
   3  12   2       78.51       59.45     15.91 o 
   4  12   2      114.90      116.35     11.94 o 
   5  12   2        0.30       -1.98      3.76 o 
   6  12   2        0.59        5.36      5.21 o 
   7  12   2      305.90      321.91     14.49 o 
   8  12   2      442.43      416.62     17.28 o 
   9  12   2      374.51      376.32     16.94 o 
  10  12   2        4.10        5.30      5.82 o 
 -10  13   2      212.64      217.09     36.44 o 
  -9  13   2        2.61       -2.81      4.85 o 
  -8  13   2      129.78      129.63     13.10 o 
  -7  13   2      440.61      444.43     20.60 o 
  -6  13   2       68.00       75.70      9.54 o 
  -4  13   2     1505.82     1570.94     35.65 o 
  -3  13   2      108.01      114.87      8.82 o 
  -2  13   2        4.61        7.92      3.49 o 
  -1  13   2        6.14        9.61      3.24 o 
   0  13   2       82.08       84.01      6.77 o 
   1  13   2       37.78       55.34      6.70 o 
   2  13   2      163.21      135.97     19.28 o 
   3  13   2       14.75       14.52      5.66 o 
   4  13   2       72.00       78.06     19.86 o 
   5  13   2        0.17       -2.92      3.64 o 
   6  13   2      463.32      437.18     21.91 o 
   7  13   2        4.40        3.47      5.19 o 
   8  13   2       38.11       31.96      8.13 o 
   9  13   2      248.99      258.43     16.24 o 
  -9  14   2        1.62       -0.40      4.75 o 
  -8  14   2      218.51      220.14     18.31 o 
  -7  14   2      455.20      427.78     42.14 o 
  -6  14   2      159.40      210.99     23.22 o 
  -5  14   2        1.16        2.57      4.42 o 
  -4  14   2      686.45      706.77     27.33 o 
  -3  14   2      119.40      108.18     11.43 o 
  -2  14   2      278.24      270.73     12.41 o 
  -1  14   2      309.88      300.16     11.45 o 
   0  14   2       50.92       57.72      6.22 o 
   1  14   2      978.27     1030.19     27.98 o 
   2  14   2        4.03       13.38      5.70 o 
   3  14   2        4.18        5.19      7.62 o 
   4  14   2      145.61      143.67     14.25 o 
   5  14   2      104.78      112.89     13.08 o 
   6  14   2        0.02        1.51      4.85 o 
   7  14   2       18.19       16.06      6.74 o 
   8  14   2      246.50      275.97     21.24 o 
  -7  15   2      193.47      164.27     22.20 o 
  -6  15   2       10.77       12.46      9.15 o 
  -5  15   2       73.92       73.48     11.07 o 
  -4  15   2       68.59       71.62     10.66 o 
  -3  15   2        2.88        4.62      4.83 o 
  -2  15   2        2.38        1.24      3.66 o 
  -1  15   2      159.46      183.39     16.36 o 
   0  15   2       46.28       54.02      7.46 o 
   1  15   2       32.79       20.44      7.17 o 
   2  15   2        7.66        4.44      5.33 o 
   3  15   2      282.25      262.49     29.44 o 
   4  15   2      230.37      241.37     19.79 o 
   5  15   2      134.47      171.36     16.60 o 
   6  15   2        7.08        7.28      5.96 o 
  -5  16   2        4.09        9.99      6.42 o 
  -4  16   2       37.50       47.39      9.33 o 
  -3  16   2       79.77       94.45     16.71 o 
  -2  16   2      254.34      289.35     18.24 o 
  -1  16   2       72.34      114.97     12.85 o 
   0  16   2       25.10       38.95      8.54 o 
   1  16   2      232.26      234.08     18.83 o 
   2  16   2        9.48        4.02      5.58 o 
   3  16   2       17.91       12.51      6.43 o 
   4  16   2        0.36        2.15      8.34 o 
 -16   1   3      523.83      568.76     26.09 o 
 -15   1   3      496.63      524.44     36.30 o 
 -14   1   3      229.87      236.26     13.80 o 
 -13   1   3      196.54      219.63     15.47 o 
 -12   1   3      104.23      119.15      7.40 o 
 -11   1   3      213.40      191.83     12.26 o 
 -10   1   3        1.86        1.54      2.00 o 
  -9   1   3       67.18       88.31      6.28 o 
  -8   1   3      166.38      153.66     12.54 o 
  -7   1   3      514.55      502.02     12.98 o 
  -6   1   3       37.74       41.92      3.37 o 
  -5   1   3     3163.32     3262.79     47.80 o 
  -4   1   3     1450.48     1555.24     24.63 o 
  -3   1   3      493.21      400.90      8.60 o 
  -2   1   3        0.84        7.97      1.99 o 
  -1   1   3      561.46      677.90     14.21 o 
   0   1   3     3886.71     4086.21     57.61 o 
   1   1   3       74.30       72.51      3.19 o 
   2   1   3     2641.32     2846.62     37.27 o 
   3   1   3      636.20      602.32      9.19 o 
   4   1   3      324.25      357.13      9.24 o 
   5   1   3       65.36       58.83      3.91 o 
   6   1   3      151.64      156.94      5.91 o 
   7   1   3     1471.62     1365.22     23.98 o 
   8   1   3     1468.08     1414.37     28.19 o 
   9   1   3        5.03        1.86      2.85 o 
  10   1   3        5.81       21.11      6.21 o 
  11   1   3      130.46      158.11     14.35 o 
  12   1   3       21.99       32.68      8.44 o 
  13   1   3      367.22      359.08     20.74 o 
  14   1   3      266.59      256.14     49.00 o 
 -16   2   3      200.37      228.64     25.67 o 
 -15   2   3      193.18      151.55     27.55 o 
 -14   2   3       88.60       92.31     10.20 o 
 -13   2   3      360.64      378.51     14.57 o 
 -12   2   3       53.19       64.63      6.28 o 
 -11   2   3     2649.80     2658.69     43.52 o 
 -10   2   3     4499.89     4608.70     68.71 o 
  -9   2   3      197.27      206.32      7.47 o 
  -8   2   3        5.90        4.25      1.89 o 
  -7   2   3       51.94       49.83      4.70 o 
  -6   2   3      490.73      404.32      9.62 o 
  -5   2   3       28.80       16.95      2.26 o 
  -4   2   3     7159.22     7435.25    102.53 o 
  -3   2   3       99.29      117.48      4.21 o 
  -2   2   3     4315.39     4505.55     63.26 o 
  -1   2   3      122.39      122.87      7.05 o 
   0   2   3     1093.90     1013.53     16.91 o 
   1   2   3     1378.59     1396.30     19.92 o 
   2   2   3      243.60      183.47      4.81 o 
   3   2   3       14.68       22.99      2.06 o 
   4   2   3     6004.55     6313.32    100.97 o 
   5   2   3      706.46      718.13     14.02 o 
   6   2   3       41.18       36.46      4.41 o 
   7   2   3      383.26      369.86      9.54 o 
   8   2   3      122.16      103.21      7.54 o 
   9   2   3      235.33      230.84     24.04 o 
  10   2   3      158.84      107.18     11.42 o 
  11   2   3       49.48       39.88     11.44 o 
  13   2   3      362.27      317.76     47.12 o 
  14   2   3       52.50       49.16     10.24 o 
 -16   3   3       30.28       38.99     13.27 o 
 -15   3   3        3.73        6.22      5.32 o 
 -14   3   3        0.53       -1.38      3.34 o 
 -13   3   3      311.00      314.26     13.32 o 
 -12   3   3      665.91      627.29     18.84 o 
 -11   3   3      180.79      158.99      8.14 o 
 -10   3   3      377.37      375.48     17.45 o 
  -9   3   3        4.06        4.41      2.50 o 
  -8   3   3      556.74      601.41     13.33 o 
  -7   3   3       94.10       71.34      4.47 o 
  -6   3   3     2396.64     2679.87     40.63 o 
  -5   3   3      243.51      218.12     10.83 o 
  -4   3   3        0.69        3.24      1.36 o 
  -3   3   3     1054.53     1062.91     18.22 o 
  -2   3   3      337.22      394.80      9.74 o 
  -1   3   3      768.61      875.76     15.13 o 
   0   3   3     3328.68     3511.36     50.26 o 
   1   3   3     1636.09     1792.76     24.93 o 
   2   3   3     2616.22     2590.41     38.41 o 
   3   3   3        0.03        4.18      1.49 o 
   4   3   3      433.26      405.10     11.59 o 
   5   3   3       37.71       51.43      5.67 o 
   6   3   3     1115.92     1099.97     19.54 o 
   7   3   3       23.63       12.15      3.39 o 
   8   3   3      387.63      363.03     12.99 o 
   9   3   3        1.26        1.86      3.02 o 
  10   3   3      360.18      362.83     22.16 o 
  11   3   3       27.41       22.43      5.03 o 
  12   3   3      181.41      194.91     16.63 o 
  13   3   3      534.26      556.31     26.31 o 
  14   3   3      101.09       92.31     13.14 o 
 -15   4   3       14.67       10.91      7.06 o 
 -14   4   3      230.11      214.77     16.42 o 
 -13   4   3     1060.83     1017.88     33.29 o 
 -12   4   3      148.78      169.58     11.64 o 
 -11   4   3        4.59       11.33      6.31 o 
 -10   4   3      563.36      571.47     13.84 o 
  -9   4   3     1715.66     1630.48     28.35 o 
  -8   4   3     2375.55     2379.68     43.18 o 
  -7   4   3     1209.75     1143.74     20.54 o 
  -6   4   3        8.37        5.33      1.72 o 
  -5   4   3     1373.17     1404.55     25.07 o 
  -4   4   3      167.40      111.91      5.47 o 
  -3   4   3     1403.52     1252.93     20.58 o 
  -1   4   3      189.56      238.65      6.38 o 
   0   4   3       39.03       26.78      2.53 o 
   1   4   3       72.91       40.76      2.98 o 
   2   4   3      894.07     1062.12     16.45 o 
   3   4   3      419.70      453.40      8.87 o 
   4   4   3       10.52       13.25      1.71 o 
   5   4   3     3969.38     4125.02     59.78 o 
   6   4   3     3154.01     3256.07     62.45 o 
   7   4   3      662.13      635.82     17.72 o 
   8   4   3        8.24        5.00      3.25 o 
   9   4   3      174.84      149.38     11.55 o 
  10   4   3      501.11      493.40     16.89 o 
  11   4   3      536.85      534.45     18.35 o 
  12   4   3       85.64       76.42     13.32 o 
  13   4   3        7.61       11.35      6.82 o 
  14   4   3      682.94      715.41     31.44 o 
 -15   5   3        0.91       -0.36      4.79 o 
 -14   5   3        0.12        0.61      4.58 o 
 -13   5   3      114.17      117.54     12.00 o 
 -12   5   3       21.10       17.37      5.44 o 
 -11   5   3       59.11       65.85      8.70 o 
 -10   5   3       59.95       45.09      5.25 o 
  -9   5   3      989.13      950.59     26.60 o 
  -8   5   3      845.18      843.47     16.87 o 
  -7   5   3       20.28        9.07      2.12 o 
  -6   5   3       46.56       44.23      3.37 o 
  -5   5   3       42.74       48.43      3.50 o 
  -4   5   3     2362.84     2307.96     41.47 o 
  -3   5   3      891.49      906.43     15.85 o 
  -2   5   3     3300.34     3356.79     67.49 o 
  -1   5   3      725.36      827.37     18.61 o 
   0   5   3     7256.94     8007.29     99.41 o 
   1   5   3       20.74       16.85      1.64 o 
   2   5   3        0.47        5.55      1.36 o 
   3   5   3      578.12      592.34     14.24 o 
   4   5   3      132.24      116.28      4.23 o 
   5   5   3     1046.49     1042.82     23.54 o 
   6   5   3     4617.07     4495.60     78.26 o 
   7   5   3       18.06       15.11      3.71 o 
   8   5   3       11.15       19.94      4.26 o 
   9   5   3        5.91        2.91      3.58 o 
  10   5   3      431.31      409.43     15.45 o 
  11   5   3     1074.26     1099.17     28.97 o 
  12   5   3      201.12      201.55     19.96 o 
  13   5   3       94.17      109.97     13.50 o 
 -15   6   3      312.57      334.26     28.42 o 
 -14   6   3       31.27       35.43     11.56 o 
 -13   6   3       28.74       35.52      7.66 o 
 -12   6   3       96.55       86.27     18.99 o 
 -11   6   3      309.78      285.57     15.61 o 
 -10   6   3      637.99      568.02     22.04 o 
  -9   6   3      110.03      131.64      8.76 o 
  -8   6   3        9.47       12.38      3.57 o 
  -7   6   3      529.29      486.30     11.14 o 
  -6   6   3     1722.45     1680.70     41.97 o 
  -5   6   3        1.92        4.79      1.44 o 
  -4   6   3      199.75      181.89      5.01 o 
  -2   6   3      547.60      554.11     11.01 o 
  -1   6   3     4486.29     4904.51     70.36 o 
   0   6   3      618.69      561.24     10.56 o 
   1   6   3     1984.61     2093.46     26.67 o 
   2   6   3     2164.17     2191.42     27.75 o 
   3   6   3      654.07      607.54     11.32 o 
   4   6   3     2350.21     2282.04     35.27 o 
   5   6   3        8.73        9.89      3.90 o 
   6   6   3      301.69      287.33     16.22 o 
   7   6   3      200.12      188.47     10.97 o 
   8   6   3     1763.36     1716.03     36.95 o 
   9   6   3       92.89      107.48      8.76 o 
  10   6   3      304.04      301.37     13.29 o 
  11   6   3      176.65      178.23     12.20 o 
  12   6   3      157.10      157.08     12.13 o 
  13   6   3      302.24      267.43     20.52 o 
 -14   7   3       95.47       88.32     11.79 o 
 -13   7   3        0.09       -3.63      4.13 o 
 -12   7   3      251.77      228.87     24.95 o 
 -11   7   3      144.19      142.19     12.83 o 
 -10   7   3     1280.74     1270.37     42.27 o 
  -9   7   3       14.56       13.87      4.72 o 
  -8   7   3       26.41       30.10      4.26 o 
  -7   7   3      853.78      835.34     25.08 o 
  -6   7   3      100.55      109.69     21.37 o 
  -5   7   3      130.60      108.75     12.96 o 
  -4   7   3       72.71       61.72     10.77 o 
  -3   7   3     1534.83     1516.42     37.79 o 
  -2   7   3      934.27     1021.78     17.69 o 
  -1   7   3     6128.71     6199.43     88.03 o 
   0   7   3     1825.59     2002.11     28.67 o 
   1   7   3      288.57      337.15      7.03 o 
   2   7   3      214.78      228.30      5.58 o 
   3   7   3     2593.21     2638.26     36.62 o 
   4   7   3      786.91      771.76     16.77 o 
   5   7   3      598.62      590.33     16.46 o 
   6   7   3      182.30      155.65      9.48 o 
   7   7   3       57.75       54.61      6.09 o 
   8   7   3      592.88      572.12     17.89 o 
   9   7   3      751.65      750.66     22.68 o 
  10   7   3      102.55      115.57      9.59 o 
  11   7   3      410.11      410.72     19.42 o 
  12   7   3      887.04      918.86     33.78 o 
  13   7   3       99.11      109.46     31.32 o 
 -14   8   3        8.00        0.26      5.32 o 
 -13   8   3       67.52       61.63      9.88 o 
 -12   8   3       28.11       13.40      6.10 o 
 -11   8   3       46.67       30.63      7.06 o 
 -10   8   3      620.45      581.11     23.55 o 
  -9   8   3       41.59       30.55      6.45 o 
  -8   8   3      224.05      190.71     13.58 o 
  -7   8   3      219.36      218.56      9.28 o 
  -6   8   3      372.72      411.67     15.74 o 
  -5   8   3      296.81      287.24     12.75 o 
  -4   8   3      171.39      154.01     21.74 o 
  -3   8   3       50.03       50.35      4.82 o 
  -2   8   3      302.38      311.49     10.35 o 
  -1   8   3        5.10        4.35      1.58 o 
   0   8   3      395.42      351.51      7.50 o 
   1   8   3       90.68       79.47      5.40 o 
   2   8   3      402.18      406.55      8.29 o 
   3   8   3       82.65       83.92      4.50 o 
   4   8   3      596.63      558.37     13.90 o 
   5   8   3      176.38      199.50      8.40 o 
   6   8   3      492.09      493.27     13.67 o 
   7   8   3      370.33      345.13     17.09 o 
   8   8   3      310.77      286.63     13.73 o 
   9   8   3       33.66       39.53      6.07 o 
  10   8   3      727.68      719.86     27.96 o 
  11   8   3        6.97        5.39      5.31 o 
  12   8   3      310.65      361.52     20.55 o 
 -13   9   3       16.53       15.13      6.98 o 
 -12   9   3       11.30        3.13      5.00 o 
 -11   9   3       29.97       44.76      8.43 o 
 -10   9   3       51.87       51.92      8.53 o 
  -9   9   3       42.24       25.37      6.58 o 
  -8   9   3        3.87       -0.25      3.45 o 
  -7   9   3      102.80       86.64      6.93 o 
  -6   9   3      131.65      135.03      8.50 o 
  -5   9   3       39.04       41.71      5.96 o 
  -4   9   3     1557.58     1548.78     60.34 o 
  -3   9   3      357.38      363.84     14.18 o 
  -2   9   3      108.54       90.53      7.12 o 
  -1   9   3       38.18       27.79      3.49 o 
   0   9   3      717.36      730.15     16.84 o 
   1   9   3      478.46      473.85      9.39 o 
   2   9   3      202.09      180.79      5.54 o 
   3   9   3      139.20      161.77     12.46 o 
   4   9   3       92.59      101.63      7.02 o 
   5   9   3        3.14        1.01      2.56 o 
   6   9   3       10.53       17.11      3.62 o 
   7   9   3       32.77       32.50      4.69 o 
   8   9   3        9.35       26.62      6.43 o 
   9   9   3       11.20        3.71      5.54 o 
  10   9   3       74.05       81.09     10.94 o 
  11   9   3      150.18      176.07     31.18 o 
  12   9   3      228.28      245.59     27.25 o 
 -13  10   3      334.00      355.78     20.79 o 
 -12  10   3      448.71      416.84     21.91 o 
 -11  10   3      306.77      275.65     21.58 o 
 -10  10   3      821.39      766.51     35.30 o 
  -9  10   3      770.34      735.06     27.48 o 
  -8  10   3        2.58        6.88      5.49 o 
  -7  10   3     1600.01     1533.18     42.54 o 
  -6  10   3      356.86      324.46     18.28 o 
  -5  10   3       86.01       93.44      7.24 o 
  -4  10   3     2445.33     2308.24     54.54 o 
  -3  10   3      468.84      437.25     18.57 o 
  -2  10   3      346.25      340.58     12.85 o 
  -1  10   3      617.98      649.79     13.64 o 
   0  10   3       65.22       57.72      5.10 o 
   1  10   3     1178.15     1115.15     19.35 o 
   2  10   3      371.98      390.68     11.15 o 
   3  10   3       10.50        3.45      2.55 o 
   4  10   3      643.63      593.56     15.74 o 
   5  10   3      103.24      111.43      9.47 o 
   6  10   3      166.10      146.79     10.43 o 
   7  10   3      412.30      400.03     15.80 o 
   8  10   3     1579.89     1532.96     37.06 o 
   9  10   3     1380.24     1374.95     35.23 o 
  10  10   3      225.86      244.92     18.94 o 
  11  10   3      278.57      334.07     37.48 o 
 -12  11   3       54.64       56.05     10.34 o 
 -11  11   3       93.58       82.76     11.19 o 
 -10  11   3      210.55      173.33     15.34 o 
  -9  11   3       49.16       49.13      8.71 o 
  -8  11   3       24.68       21.87      6.28 o 
  -7  11   3       44.91       36.88      8.80 o 
  -6  11   3       18.85       15.48      5.24 o 
  -5  11   3        1.37        1.80      2.34 o 
  -4  11   3        8.26        3.94      3.65 o 
  -3  11   3      597.85      602.20     17.12 o 
  -2  11   3      269.15      259.05     15.97 o 
  -1  11   3       30.89       25.90      3.38 o 
   0  11   3      367.78      356.72      9.73 o 
   1  11   3        6.49        5.04      2.20 o 
   2  11   3       86.25       87.06     14.22 o 
   3  11   3      449.71      386.03     18.38 o 
   4  11   3        0.52       -2.65      3.35 o 
   5  11   3      382.48      351.54     14.18 o 
   6  11   3       38.38       59.10     12.51 o 
   7  11   3       93.87       95.27      9.24 o 
   8  11   3      508.96      462.71     18.16 o 
   9  11   3      405.20      423.90     17.89 o 
  10  11   3       85.68       83.81      9.64 o 
 -11  12   3      180.17      167.33     16.20 o 
 -10  12   3      246.94      247.01     18.67 o 
  -9  12   3      481.11      493.99     24.82 o 
  -8  12   3       27.60       28.54      8.25 o 
  -7  12   3      423.57      423.10     19.69 o 
  -6  12   3      259.27      275.89     29.42 o 
  -5  12   3        0.09        0.77      2.61 o 
  -4  12   3      111.39       97.56     10.48 o 
  -3  12   3      185.38      191.45     10.30 o 
  -2  12   3       97.81      110.26      7.09 o 
  -1  12   3        4.90        6.92      2.63 o 
   0  12   3      948.12      947.68     18.38 o 
   2  12   3      336.31      279.15     19.69 o 
   3  12   3        2.78        1.19      4.08 o 
   4  12   3       24.87       15.27      7.67 o 
   5  12   3       82.72       95.86     11.55 o 
   6  12   3      234.30      249.66     18.55 o 
   7  12   3       70.73       89.73     16.71 o 
   8  12   3       65.75       59.22      8.00 o 
   9  12   3      468.78      501.39     22.49 o 
 -10  13   3       14.33       20.54      6.98 o 
  -9  13   3      290.65      297.07     23.30 o 
  -8  13   3      644.37      663.53     26.89 o 
  -7  13   3       31.04       32.08      7.10 o 
  -6  13   3       48.39       41.48      7.55 o 
  -5  13   3        3.49       -0.63      3.74 o 
  -4  13   3      833.80      852.47     22.74 o 
  -3  13   3      116.93      115.00      7.70 o 
  -2  13   3      351.57      345.17     13.44 o 
  -1  13   3        3.28        1.70      2.84 o 
   0  13   3      488.15      511.38     17.05 o 
   1  13   3       88.34       95.36     15.96 o 
   2  13   3     1498.81     1363.27     41.98 o 
   3  13   3      259.84      266.05     17.63 o 
   4  13   3      326.25      315.83     18.22 o 
   5  13   3      104.57      108.52     18.21 o 
   6  13   3      795.95      793.94     31.53 o 
   7  13   3      112.22      119.99     13.74 o 
   8  13   3       56.18       55.92     10.21 o 
  -9  14   3        1.29       -2.88      4.66 o 
  -8  14   3       39.83       40.36      8.56 o 
  -7  14   3       83.04       99.14     11.75 o 
  -6  14   3      122.36      145.07     18.74 o 
  -5  14   3        6.94       20.41      8.60 o 
  -4  14   3       29.50       32.95      7.14 o 
  -3  14   3      571.84      599.04     19.25 o 
  -2  14   3        6.28       -0.43      4.55 o 
  -1  14   3        2.18        5.31      3.76 o 
   0  14   3       61.83       50.53     18.14 o 
   1  14   3       16.99       24.50      6.86 o 
   2  14   3        1.76        3.53      6.52 o 
   3  14   3       77.44       70.54     10.37 o 
   4  14   3      160.54      165.39     15.56 o 
   5  14   3        7.63       12.07      6.45 o 
   6  14   3       18.46       12.53      6.34 o 
   7  14   3       70.08       76.04     11.87 o 
  -7  15   3      447.43      469.57     32.83 o 
  -6  15   3      118.45      105.14     17.49 o 
  -5  15   3      217.92      266.33     19.55 o 
  -4  15   3      168.31      192.15     16.33 o 
  -3  15   3      135.94      168.41     14.78 o 
  -2  15   3       95.05       99.80     17.13 o 
  -1  15   3      518.77      599.54     34.10 o 
   0  15   3        6.24       -2.05      4.49 o 
   1  15   3        5.61        8.62      5.76 o 
   2  15   3       33.96       22.38     16.96 o 
   3  15   3      511.09      558.13     26.17 o 
   4  15   3       55.11       43.64     12.65 o 
   5  15   3       40.66       40.29      8.94 o 
  -5  16   3        5.99        5.33      5.85 o 
  -4  16   3      133.98      132.87     14.03 o 
  -3  16   3       15.72        6.80      7.28 o 
  -2  16   3      868.67      962.20     46.05 o 
  -1  16   3       44.69       41.59     11.70 o 
   0  16   3      122.45      140.23     14.99 o 
   1  16   3        3.94       -4.23      4.66 o 
   2  16   3       33.94       28.17     10.16 o 
   3  16   3       69.75       87.58     12.67 o 
 -16   0   4      227.84      244.39     26.61 o 
 -15   0   4       12.93       25.13     10.32 o 
 -14   0   4        7.43        1.07      4.49 o 
 -13   0   4      583.54      586.82     24.83 o 
 -12   0   4      710.99      663.36     23.51 o 
 -11   0   4     3585.18     3648.81     80.93 o 
 -10   0   4       65.05       76.74      8.15 o 
  -9   0   4     1974.08     1844.83     59.64 o 
  -8   0   4     1152.08     1170.76     30.97 o 
  -7   0   4      607.18      527.11     17.39 o 
  -6   0   4       18.32       29.18      4.51 o 
  -5   0   4      257.25      324.60     12.16 o 
  -4   0   4    10617.04    11209.52    216.56 o 
  -3   0   4     9630.95     9173.32    219.96 o 
  -2   0   4      282.62      263.73     10.04 o 
  -1   0   4      401.27      341.37     11.69 o 
   0   0   4       46.72       57.16      7.66 o 
   1   0   4        9.34       16.54      3.53 o 
   2   0   4     4805.42     4834.61     97.81 o 
   3   0   4     2221.58     2486.68     43.63 o 
   4   0   4      359.40      367.96     10.19 o 
   5   0   4      814.92      796.75     17.77 o 
   6   0   4     2189.09     2156.26     49.77 o 
   7   0   4      715.06      693.16     21.73 o 
   8   0   4     1058.46     1137.61     31.29 o 
   9   0   4      749.17      613.74     34.95 o 
  10   0   4      871.96      913.02     46.25 o 
  11   0   4        0.13        2.87      7.34 o 
  12   0   4     1616.34     1618.89     71.40 o 
  13   0   4       14.49       28.13     12.32 o 
 -16   1   4      440.99      504.96     24.45 o 
 -15   1   4       71.63       73.26     10.43 o 
 -14   1   4       20.05       20.37      4.98 o 
 -13   1   4      241.66      230.85     11.81 o 
 -12   1   4     2591.47     2566.87     43.48 o 
 -11   1   4      128.32      140.76      7.91 o 
 -10   1   4      236.73      217.35      8.29 o 
  -9   1   4      723.88      683.10     19.57 o 
  -8   1   4     1269.64     1240.11     26.18 o 
  -7   1   4       24.90       26.94      3.15 o 
  -6   1   4     4155.92     4353.23     63.54 o 
  -5   1   4      250.31      304.96      8.26 o 
  -4   1   4       33.17       43.36      3.42 o 
  -3   1   4     3193.32     3019.26     44.81 o 
  -2   1   4      373.46      362.96      9.89 o 
  -1   1   4     2710.51     2920.41     50.28 o 
   0   1   4      773.08      822.86     15.22 o 
   1   1   4     1466.51     1331.84     54.76 o 
   2   1   4       65.10       47.11      3.45 o 
   3   1   4      146.26      151.05      4.90 o 
   4   1   4      127.77      115.99      3.86 o 
   5   1   4      245.76      194.70      5.05 o 
   6   1   4       85.59       88.64      6.72 o 
   7   1   4     1857.78     1893.14     32.07 o 
   8   1   4      180.44      176.56      9.50 o 
   9   1   4        0.13       -0.51      2.83 o 
  10   1   4       98.54       83.95     10.69 o 
  11   1   4     1170.77     1146.99     38.94 o 
  12   1   4        9.40        0.79      5.22 o 
  13   1   4       56.05       41.32     13.61 o 
 -16   2   4      342.39      255.98     28.22 o 
 -15   2   4       32.75       15.77      4.93 o 
 -14   2   4      616.00      669.06     25.41 o 
 -13   2   4      186.81      188.12     14.21 o 
 -12   2   4       66.40       59.39      7.19 o 
 -11   2   4     1022.05     1040.42     21.72 o 
 -10   2   4     4509.58     4501.17     67.89 o 
  -9   2   4        0.30       -0.44      1.81 o 
  -8   2   4       13.67        4.43      2.44 o 
  -7   2   4     1528.25     1522.44     30.60 o 
  -6   2   4     4233.46     4162.25     61.03 o 
  -5   2   4     2758.37     2925.32     44.21 o 
  -4   2   4      809.73      822.83     15.59 o 
  -3   2   4      556.32      602.09     12.29 o 
  -2   2   4      638.58      565.96     11.67 o 
  -1   2   4      201.06      201.36      6.10 o 
   0   2   4      129.90       84.71      5.16 o 
   1   2   4       82.15       58.54      3.37 o 
   2   2   4       11.15       12.24      1.92 o 
   3   2   4     2807.89     2800.03     38.08 o 
   4   2   4     3054.70     3089.92     41.82 o 
   5   2   4     5455.49     5594.88     65.35 o 
   6   2   4      542.89      554.57     12.75 o 
   7   2   4      111.89       78.96      6.73 o 
   8   2   4      288.03      221.99     14.02 o 
   9   2   4     2250.20     2278.06     46.42 o 
  10   2   4      249.94      229.99     17.40 o 
  11   2   4        0.30        0.17      5.08 o 
  12   2   4       20.64       20.08      7.63 o 
  13   2   4     1061.34     1105.64     76.89 o 
 -15   3   4      143.03      155.22     14.47 o 
 -14   3   4        5.04       12.56      4.57 o 
 -13   3   4       64.61       59.86      7.02 o 
 -12   3   4       35.59       30.87      4.19 o 
 -11   3   4      364.10      342.68     10.91 o 
 -10   3   4       24.59       34.53      4.44 o 
  -9   3   4     1285.49     1269.62     23.82 o 
  -8   3   4      118.96      104.02      5.92 o 
  -7   3   4      532.53      454.91     12.14 o 
  -6   3   4       83.07      109.64      5.43 o 
  -5   3   4     2315.93     2445.18     37.89 o 
  -4   3   4      662.41      660.31     13.35 o 
  -3   3   4     1934.90     1985.90     31.22 o 
  -2   3   4     1799.02     1750.36     32.43 o 
  -1   3   4     3275.52     3377.22     49.53 o 
   0   3   4     1827.47     1801.14     28.67 o 
   1   3   4     1325.31     1377.65     20.79 o 
   2   3   4       32.35       32.72      2.70 o 
   3   3   4      266.59      294.55      7.24 o 
   4   3   4     2182.37     2294.09     32.48 o 
   5   3   4        9.18        6.02      1.72 o 
   6   3   4        1.42        5.42      5.46 o 
   7   3   4       94.52       89.26     16.59 o 
   8   3   4      194.89      217.49     23.99 o 
   9   3   4      268.84      223.21     13.58 o 
  10   3   4      644.46      681.75     24.91 o 
  11   3   4       18.27        9.43      5.43 o 
  12   3   4      150.87      143.27     16.06 o 
  13   3   4       45.74       42.56     15.29 o 
 -15   4   4        1.14        0.24      4.76 o 
 -14   4   4      135.43      122.48     12.66 o 
 -13   4   4      310.02      325.79     17.43 o 
 -12   4   4       48.27       38.57      7.21 o 
 -11   4   4        6.47        6.56      2.76 o 
 -10   4   4       59.74       63.08      5.24 o 
  -9   4   4       14.38       18.55      3.14 o 
  -8   4   4       57.45       52.38      4.36 o 
  -7   4   4       13.42       19.25      2.87 o 
  -6   4   4      976.08      927.88     21.19 o 
  -5   4   4      143.60      109.10      5.18 o 
  -4   4   4       67.20       50.40      7.40 o 
  -3   4   4      319.88      301.04      7.91 o 
  -2   4   4     2314.13     2584.32     39.27 o 
  -1   4   4      619.15      625.06     14.47 o 
   0   4   4     1337.29     1370.49     23.05 o 
   1   4   4        6.67        1.73      1.36 o 
   2   4   4      524.99      552.87     11.86 o 
   3   4   4       65.01       57.15      3.94 o 
   4   4   4      199.45      184.16     12.77 o 
   5   4   4      253.18      216.09      9.75 o 
   6   4   4      114.77       89.98      6.24 o 
   7   4   4     2743.14     2674.39     55.26 o 
   8   4   4       16.31        6.46      3.38 o 
   9   4   4        4.14        8.87      3.79 o 
  10   4   4      576.66      519.26     18.04 o 
  11   4   4      502.90      534.90     20.90 o 
  12   4   4        8.89        5.86      7.29 o 
  13   4   4      381.09      428.81     23.77 o 
 -15   5   4      356.63      349.48     19.80 o 
 -14   5   4        0.11       -1.60      4.35 o 
 -13   5   4      236.19      243.03     17.72 o 
 -12   5   4        4.44        6.65      4.69 o 
 -11   5   4       13.75       15.38      5.19 o 
 -10   5   4       76.92       77.53      6.79 o 
  -9   5   4        0.17        0.11      1.98 o 
  -8   5   4      427.07      428.04     11.15 o 
  -7   5   4       53.62       68.02      4.66 o 
  -6   5   4       35.62       45.51      5.56 o 
  -5   5   4      359.11      339.46      8.83 o 
  -4   5   4      408.33      418.11      9.84 o 
  -3   5   4      125.08      119.25      9.19 o 
  -2   5   4     1431.35     1539.15     25.44 o 
  -1   5   4     3221.55     3530.91     52.00 o 
   0   5   4      167.48      159.56      7.43 o 
   1   5   4      445.05      472.72     19.11 o 
   2   5   4      254.57      266.54      6.99 o 
   3   5   4       67.30       56.75      4.25 o 
   4   5   4        1.53        1.64      1.48 o 
   5   5   4        0.09       -2.32      1.96 o 
   6   5   4     2419.79     2362.49     40.15 o 
   7   5   4      419.80      434.27     14.96 o 
   8   5   4        0.05       -1.44      4.68 o 
   9   5   4       40.31       27.78      5.24 o 
  10   5   4      120.68      122.63     10.02 o 
  11   5   4      249.12      267.32     14.34 o 
  12   5   4      364.21      394.05     39.96 o 
  13   5   4       16.61       21.58      8.51 o 
 -15   6   4       10.17       20.43      7.09 o 
 -14   6   4      956.71     1002.45     35.63 o 
 -13   6   4      506.72      483.78     30.06 o 
 -12   6   4      204.47      177.60     26.31 o 
 -11   6   4        1.54        1.39      4.01 o 
 -10   6   4     1176.72     1122.20     34.55 o 
  -9   6   4       59.05       43.86     10.90 o 
  -8   6   4        0.20       -2.02      2.08 o 
  -7   6   4       55.73       44.17      8.88 o 
  -6   6   4      788.73      751.88     30.97 o 
  -5   6   4       70.32       68.34      5.72 o 
  -4   6   4     1056.64     1047.25     18.94 o 
  -3   6   4     2167.87     2201.28     34.51 o 
  -2   6   4     2031.94     2081.40     37.42 o 
  -1   6   4     4902.96     5013.78     82.21 o 
   0   6   4      107.95      134.66      5.17 o 
   1   6   4      902.93      833.17     12.98 o 
   2   6   4      383.88      345.58      9.07 o 
   3   6   4      199.54      209.55      6.31 o 
   4   6   4      467.07      491.25     12.91 o 
   5   6   4     4878.45     4698.06     71.48 o 
   6   6   4      514.72      484.91     16.84 o 
   7   6   4        0.25        0.07      2.37 o 
   8   6   4        9.51        8.54      3.82 o 
   9   6   4     1482.77     1453.56     34.48 o 
  10   6   4       71.64       64.51      7.93 o 
  11   6   4      282.38      316.01     15.35 o 
  12   6   4      147.68      152.93     12.31 o 
 -14   7   4       51.51       58.38     10.01 o 
 -13   7   4        4.60        3.55      4.88 o 
 -12   7   4       26.07       16.04      8.55 o 
 -11   7   4      376.02      377.73     18.81 o 
 -10   7   4      437.50      392.79     18.54 o 
  -9   7   4      187.43      190.68     13.02 o 
  -8   7   4      871.30      809.64     20.95 o 
  -7   7   4        4.71        2.08      3.02 o 
  -6   7   4      829.94      836.67     20.74 o 
  -5   7   4      816.04      837.92     20.46 o 
  -4   7   4      161.55      170.07      9.87 o 
  -2   7   4      934.98     1004.15     20.90 o 
  -1   7   4      146.02      127.60      5.54 o 
   0   7   4     1474.95     1588.03     24.36 o 
   1   7   4      315.61      291.48      6.73 o 
   2   7   4      224.98      235.06      6.95 o 
   3   7   4       15.90       14.11      2.53 o 
   4   7   4     2085.03     2097.66     36.21 o 
   5   7   4     2586.38     2534.01     42.73 o 
   6   7   4       29.37       41.94      5.70 o 
   7   7   4      471.17      490.96     22.52 o 
   8   7   4        7.76       10.25      3.71 o 
   9   7   4       30.62       34.86      5.94 o 
  10   7   4      169.60      161.32     11.72 o 
  11   7   4      155.12      194.89     13.50 o 
  12   7   4      221.43      290.60     17.08 o 
 -14   8   4       14.51       12.60     13.72 o 
 -13   8   4      139.55      137.69     14.34 o 
 -12   8   4      155.36      131.39     13.50 o 
 -11   8   4      371.93      337.79     18.11 o 
 -10   8   4       11.75       10.47      5.31 o 
  -9   8   4      422.99      404.90     18.76 o 
  -8   8   4      301.59      267.50     11.08 o 
  -7   8   4     2311.12     2254.99     53.06 o 
  -6   8   4      325.40      307.31     11.57 o 
  -5   8   4      160.09      165.99     10.51 o 
  -4   8   4     2309.48     2016.41    173.06 o 
  -3   8   4      161.62      155.96     11.15 o 
  -2   8   4       93.33       60.65      5.77 o 
  -1   8   4       75.14       58.71      4.20 o 
   0   8   4      692.37      730.10     13.95 o 
   1   8   4      808.98      824.24     13.60 o 
   2   8   4     2416.35     2340.61     34.11 o 
   3   8   4      424.78      440.68     12.40 o 
   4   8   4        0.25       -0.60      2.26 o 
   5   8   4      449.94      457.90     15.08 o 
   6   8   4     1756.81     1674.05     31.86 o 
   7   8   4       14.21        6.56      3.39 o 
   8   8   4     1028.57     1016.41     23.46 o 
   9   8   4      147.47      145.42     13.34 o 
  10   8   4        3.39        2.93      3.47 o 
  11   8   4        9.70        8.45      5.14 o 
 -13   9   4      150.43      172.31     16.98 o 
 -12   9   4     1521.25     1526.99     47.11 o 
 -11   9   4      245.37      254.08     19.76 o 
 -10   9   4       89.14       71.22     11.73 o 
  -9   9   4        0.13        2.37      4.17 o 
  -8   9   4     1726.22     1728.39     46.95 o 
  -7   9   4       71.95       86.57      7.31 o 
  -6   9   4      406.80      347.21     15.12 o 
  -5   9   4      429.08      428.70     14.11 o 
  -4   9   4     4798.52     4772.46     82.78 o 
  -3   9   4     1162.74     1125.15     31.81 o 
  -2   9   4     1728.17     1703.32     40.67 o 
  -1   9   4        0.35        1.10      2.46 o 
   0   9   4      223.72      189.04      6.69 o 
   1   9   4      446.47      457.68     10.65 o 
   2   9   4     1304.23     1250.78     24.50 o 
   3   9   4      967.98      897.43     19.73 o 
   4   9   4      500.12      480.15     19.04 o 
   5   9   4      795.65      800.55     19.06 o 
   6   9   4       69.88       72.15      7.29 o 
   7   9   4     1973.27     1934.65     41.02 o 
   8   9   4        1.23       -2.15      2.83 o 
   9   9   4      188.73      211.42     13.79 o 
  10   9   4       55.33       51.17      9.82 o 
  11   9   4     1007.31     1074.99     31.41 o 
 -12  10   4        0.02        5.66      5.64 o 
 -11  10   4      305.12      299.76     24.03 o 
 -10  10   4      454.63      456.55     21.89 o 
  -9  10   4      245.36      273.39     25.59 o 
  -8  10   4      233.50      229.06     16.25 o 
  -7  10   4       20.12       19.15      4.70 o 
  -6  10   4      324.37      325.61     18.21 o 
  -5  10   4      628.30      564.37     29.79 o 
  -4  10   4      101.56       87.96      8.94 o 
  -3  10   4       53.21       69.84      6.31 o 
  -2  10   4       43.11       31.72      4.61 o 
  -1  10   4      280.92      243.62     16.98 o 
   0  10   4      294.28      315.65     10.89 o 
   1  10   4       66.09       45.23      4.62 o 
   2  10   4       15.37       15.10      3.94 o 
   3  10   4      599.68      634.68     16.07 o 
   4  10   4       45.95       37.25      4.73 o 
   5  10   4      320.31      319.81     11.39 o 
   6  10   4      231.01      244.72     10.82 o 
   7  10   4        4.18        6.98      4.15 o 
   8  10   4       17.30        9.47      5.30 o 
   9  10   4     1052.79     1074.66     40.19 o 
  10  10   4      111.14      122.42     11.43 o 
 -12  11   4       59.08       76.63     11.61 o 
 -11  11   4      520.94      576.74     26.32 o 
 -10  11   4        0.25        6.72      5.25 o 
  -9  11   4      454.31      518.23     55.23 o 
  -8  11   4       42.71       49.54      8.35 o 
  -7  11   4       96.83      127.03     20.04 o 
  -6  11   4      503.42      474.82     15.94 o 
  -5  11   4     2626.87     2623.33     51.08 o 
  -4  11   4      538.55      530.47     20.72 o 
  -3  11   4       30.11       31.08      4.77 o 
  -2  11   4      122.25      134.06      8.88 o 
  -1  11   4     1213.60     1293.02     24.96 o 
   0  11   4      172.26      148.89     13.49 o 
   1  11   4      510.64      431.45     15.29 o 
   2  11   4       72.82       65.03      7.08 o 
   3  11   4       62.59       77.55      7.58 o 
   4  11   4      689.35      690.65     33.70 o 
   5  11   4      671.97      623.11     33.20 o 
   6  11   4        0.83        2.11      3.80 o 
   7  11   4      119.55      114.41     10.34 o 
   8  11   4      749.21      788.88     25.24 o 
   9  11   4      157.90      141.60     14.66 o 
 -11  12   4       12.28        8.55      5.90 o 
 -10  12   4      650.59      624.11     27.23 o 
  -9  12   4      299.24      303.21     18.10 o 
  -8  12   4      103.80       96.84     11.52 o 
  -7  12   4        6.25        2.46      5.05 o 
  -6  12   4      331.34      284.64     37.45 o 
  -5  12   4        0.76        1.58      3.64 o 
  -4  12   4        6.99        5.41      4.40 o 
  -3  12   4        0.07        0.27      2.80 o 
  -2  12   4       49.74       38.47      4.62 o 
  -1  12   4      827.65      821.95     25.05 o 
   0  12   4      408.77      419.01     14.59 o 
   1  12   4      312.52      286.11     12.57 o 
   2  12   4      443.28      417.25     20.31 o 
   3  12   4      138.65      139.38     15.94 o 
   4  12   4        0.07        3.37      4.71 o 
   5  12   4      461.61      465.07     32.01 o 
   6  12   4        0.01        0.68      5.26 o 
   7  12   4        0.04        0.93      4.81 o 
   8  12   4       55.70       61.47     10.47 o 
 -10  13   4       82.34       78.99     11.45 o 
  -9  13   4        8.77        3.61      5.29 o 
  -8  13   4      168.30      208.48     38.97 o 
  -7  13   4        2.19        6.53      4.97 o 
  -6  13   4        0.27       -0.24      3.21 o 
  -5  13   4        0.13        1.92      4.13 o 
  -4  13   4      162.64      179.95     19.94 o 
  -3  13   4       33.19       38.02      4.93 o 
  -2  13   4       45.16       41.58      5.64 o 
  -1  13   4       60.97       71.43      8.72 o 
   0  13   4       24.77       13.93      5.73 o 
   1  13   4        7.91        6.18      5.11 o 
   2  13   4       45.06       73.40     10.50 o 
   3  13   4      167.91      139.23     14.04 o 
   4  13   4       21.12       24.05      7.21 o 
   5  13   4       47.29       70.88     20.50 o 
   6  13   4       68.73       72.44     11.22 o 
   7  13   4       11.06        8.24      6.10 o 
  -8  14   4        6.58        0.17      4.96 o 
  -7  14   4      277.09      282.66     20.47 o 
  -6  14   4      358.46      362.46     18.87 o 
  -5  14   4      199.40      236.77     21.77 o 
  -4  14   4       14.31       14.73      5.70 o 
  -3  14   4      281.58      271.85     15.37 o 
  -2  14   4      762.68      772.84     27.29 o 
  -1  14   4        1.77       -0.40      5.57 o 
   0  14   4       63.08       58.49      9.57 o 
   1  14   4      840.52      856.71     48.39 o 
   2  14   4      792.90      826.88     32.14 o 
   3  14   4       56.01       54.91      9.92 o 
   4  14   4      113.16      107.00     17.48 o 
   5  14   4      337.65      417.76     31.25 o 
   6  14   4      194.53      180.99     17.77 o 
  -6  15   4        3.84        8.18      7.39 o 
  -5  15   4        2.70       -0.73      4.97 o 
  -4  15   4       48.81       60.43     13.43 o 
  -3  15   4      208.43      191.54     46.83 o 
  -2  15   4        1.97        7.12      7.12 o 
  -1  15   4       43.98       38.84     11.04 o 
   0  15   4       36.64       40.08     15.61 o 
   1  15   4        4.51        3.75      5.24 o 
   2  15   4       31.68       36.02      8.58 o 
   3  15   4      109.33      112.68     17.47 o 
   4  15   4       35.98       42.04      9.56 o 
  -2  16   4        3.63        5.95      7.68 o 
  -1  16   4        1.23        4.85      7.44 o 
   0  16   4       15.48       16.99      9.02 o 
 -15   1   5      157.95      142.63     13.57 o 
 -14   1   5      278.42      281.22     11.34 o 
 -13   1   5      396.96      413.82     13.38 o 
 -12   1   5      255.20      250.34      9.98 o 
 -11   1   5     1003.38     1014.16     21.77 o 
 -10   1   5      351.50      357.80     11.16 o 
  -9   1   5       97.90       89.85      6.17 o 
  -8   1   5     1085.07     1057.43     21.05 o 
  -7   1   5      122.07       97.16      5.93 o 
  -6   1   5      193.32      231.58      7.82 o 
  -5   1   5     1304.68     1173.67     21.48 o 
  -4   1   5      360.34      371.40     13.24 o 
  -3   1   5     3950.49     4076.92     59.96 o 
  -2   1   5        0.34       -0.91      1.36 o 
  -1   1   5     1135.15     1212.64     25.07 o 
   0   1   5       33.18       23.99      2.83 o 
   1   1   5      489.31      475.64     11.30 o 
   2   1   5      739.90      803.87     16.26 o 
   3   1   5     1405.91     1497.46     23.03 o 
   4   1   5      604.41      602.62     13.56 o 
   5   1   5       55.28       62.47      4.48 o 
   6   1   5        1.91        1.14      1.81 o 
   7   1   5       12.94       27.64      5.65 o 
   8   1   5      985.84      942.52     25.20 o 
   9   1   5        8.57        1.07      4.53 o 
  10   1   5      535.21      534.43     37.35 o 
  11   1   5       35.35       32.20      8.61 o 
  12   1   5      374.45      397.69     22.96 o 
 -15   2   5       10.92       12.91      6.02 o 
 -14   2   5      141.38      160.99     11.52 o 
 -13   2   5      242.90      244.50     11.52 o 
 -12   2   5        5.28        3.69      2.41 o 
 -11   2   5       46.26       47.22      6.31 o 
 -10   2   5      330.49      271.61     16.33 o 
  -9   2   5        0.60       -1.42      2.06 o 
  -8   2   5       90.47       92.87      7.11 o 
  -7   2   5       47.79       49.27      4.34 o 
  -6   2   5      822.35      765.16     16.09 o 
  -5   2   5     3835.36     3863.46     57.63 o 
  -4   2   5      389.18      396.93     11.82 o 
  -3   2   5        0.14        3.76      2.19 o 
  -2   2   5      243.16      223.73      9.17 o 
  -1   2   5      897.32      873.82     16.86 o 
   0   2   5      750.00      835.78     16.42 o 
   1   2   5      214.53      249.63      8.88 o 
   2   2   5       53.67       52.48      5.75 o 
   3   2   5     2713.07     2755.16     38.50 o 
   4   2   5     1004.83     1040.78     17.79 o 
   5   2   5     2186.00     2213.86     32.53 o 
   6   2   5      335.11      338.95     12.37 o 
   7   2   5      708.81      683.75     16.42 o 
   8   2   5       24.16       34.92      5.47 o 
   9   2   5      587.32      670.17     20.51 o 
  10   2   5      108.00      106.80     18.38 o 
  11   2   5        2.84        6.20      5.84 o 
  12   2   5        5.41        6.80      6.74 o 
 -15   3   5       56.97       70.67     10.45 o 
 -14   3   5       94.80       93.09     11.32 o 
 -13   3   5      583.52      582.79     28.50 o 
 -12   3   5       30.11       27.79      5.17 o 
 -11   3   5      105.11      125.13      7.77 o 
 -10   3   5      446.77      393.82     11.75 o 
  -9   3   5        0.10        1.95      2.50 o 
  -8   3   5      553.43      493.20     12.75 o 
  -7   3   5      414.74      406.67     11.07 o 
  -6   3   5      450.20      439.77     13.73 o 
  -5   3   5       21.03       22.08      3.03 o 
  -4   3   5      182.93      177.85      6.51 o 
  -3   3   5     1511.13     1508.79     25.83 o 
  -2   3   5      179.09      197.04      6.66 o 
  -1   3   5      372.35      470.29     11.15 o 
   0   3   5       36.81       34.35      3.33 o 
   1   3   5        3.09       14.15      2.91 o 
   2   3   5      610.29      666.41     12.82 o 
   3   3   5       13.35       19.12      2.55 o 
   4   3   5      314.82      301.38      8.62 o 
   5   3   5     4203.24     4182.30     56.36 o 
   6   3   5       49.46       49.56      4.93 o 
   7   3   5     1825.13     1816.02     33.16 o 
   8   3   5        0.01        2.55      3.18 o 
   9   3   5        7.00        9.87      4.11 o 
  10   3   5      541.21      526.22     24.61 o 
  11   3   5      225.76      235.19     42.62 o 
  12   3   5       73.24       54.81     21.47 o 
 -15   4   5      375.61      399.68     21.18 o 
 -14   4   5        0.06       -3.61      4.22 o 
 -13   4   5      350.74      311.73     17.63 o 
 -12   4   5       62.50       47.75      6.73 o 
 -11   4   5     2027.70     2001.00     41.77 o 
 -10   4   5        5.36        6.95      2.67 o 
  -9   4   5      391.38      361.93     14.57 o 
  -8   4   5      130.26      138.07      6.94 o 
  -7   4   5     1226.31     1201.06     22.74 o 
  -6   4   5        8.46        6.41      2.20 o 
  -5   4   5       39.72       42.01      3.97 o 
  -4   4   5     1037.71     1047.07     19.69 o 
  -3   4   5      962.43      938.69     20.89 o 
  -2   4   5      865.62      754.08     15.42 o 
  -1   4   5        8.92       12.59      2.37 o 
   0   4   5      350.25      391.98     11.56 o 
   1   4   5      300.84      311.11      8.88 o 
   2   4   5     2646.01     2739.09     38.53 o 
   3   4   5       40.95       46.49      3.65 o 
   4   4   5      195.66      212.61      9.22 o 
   5   4   5      105.65       93.97      6.46 o 
   6   4   5     1361.74     1283.78     53.22 o 
   7   4   5       14.24        6.90      4.87 o 
   8   4   5     1174.27     1266.15     30.22 o 
   9   4   5       22.79       25.41      5.00 o 
  10   4   5      424.41      409.31     16.54 o 
  11   4   5      317.60      351.66     20.88 o 
  12   4   5      934.96      965.07     37.56 o 
 -15   5   5        0.24        5.78      6.39 o 
 -14   5   5      184.91      193.95     28.32 o 
 -13   5   5       31.31       27.48     11.47 o 
 -12   5   5     1354.66     1340.44     40.91 o 
 -11   5   5      284.98      295.54     12.50 o 
 -10   5   5      101.89       91.69      9.08 o 
  -9   5   5      690.33      667.05     19.04 o 
  -8   5   5      463.24      481.91     12.46 o 
  -7   5   5      399.09      424.95     13.94 o 
  -6   5   5      637.67      644.94     14.45 o 
  -5   5   5       49.11       28.33      3.28 o 
  -4   5   5      270.16      251.99      7.89 o 
  -3   5   5     3219.20     3134.03    119.66 o 
  -2   5   5     1618.87     1616.16     28.65 o 
  -1   5   5      368.64      313.62      8.90 o 
   0   5   5      318.53      325.02      9.16 o 
   1   5   5     1966.73     1913.95     28.68 o 
   2   5   5       49.54       64.09      7.33 o 
   3   5   5     3363.01     3297.08     50.66 o 
   4   5   5      249.11      239.29     10.34 o 
   5   5   5     1722.76     1661.38     45.89 o 
   6   5   5      158.66      154.19      9.73 o 
   7   5   5      208.61      200.92      9.88 o 
   8   5   5       43.57       47.34      5.34 o 
   9   5   5      105.06      135.53      9.10 o 
  10   5   5      151.96      176.72     12.68 o 
  11   5   5     1306.49     1323.29     44.37 o 
  12   5   5      199.86      206.93     19.04 o 
 -14   6   5      430.95      434.37     22.30 o 
 -13   6   5       95.57       69.50     10.19 o 
 -12   6   5        4.89        4.24      4.56 o 
 -11   6   5       16.46       17.66      5.83 o 
 -10   6   5      353.72      380.78     20.30 o 
  -9   6   5      372.82      318.20     12.50 o 
  -8   6   5      513.44      445.15     14.82 o 
  -7   6   5      485.67      523.13     16.06 o 
  -6   6   5      248.30      231.01     21.77 o 
  -5   6   5     2993.35     2842.34     52.55 o 
  -4   6   5      131.62      148.18      7.23 o 
  -3   6   5      288.76      300.89      8.73 o 
  -2   6   5       19.63       10.00      2.36 o 
  -1   6   5     2750.48     2793.61     43.58 o 
   0   6   5        7.18        6.96      3.45 o 
   1   6   5       89.71       69.03      4.99 o 
   2   6   5      126.19      120.03      5.68 o 
   3   6   5      773.66      769.02     14.89 o 
   4   6   5      799.75      854.37     19.22 o 
   5   6   5     1386.94     1419.64     27.83 o 
   6   6   5      433.39      384.70     12.44 o 
   7   6   5      127.37      125.40      8.33 o 
   8   6   5      575.81      558.26     17.49 o 
   9   6   5      666.42      673.81     18.65 o 
  10   6   5      192.62      184.53     11.12 o 
  11   6   5        0.04       -0.45      4.17 o 
 -14   7   5       96.74      112.62     13.14 o 
 -13   7   5       54.09       67.68     11.41 o 
 -12   7   5       57.65       58.18     10.01 o 
 -11   7   5     1352.55     1276.76     39.87 o 
 -10   7   5      567.56      513.78     17.03 o 
  -9   7   5      584.27      628.42     18.74 o 
  -8   7   5       82.78       95.31      8.50 o 
  -7   7   5      374.99      394.81     13.87 o 
  -6   7   5      761.35      791.68     20.75 o 
  -5   7   5     4370.85     4228.64     74.40 o 
  -4   7   5     1029.29      959.12     28.39 o 
  -3   7   5      343.45      344.34     11.96 o 
  -2   7   5       97.39      107.78      7.15 o 
  -1   7   5      364.14      373.93     11.43 o 
   0   7   5     2591.45     2528.13     40.32 o 
   1   7   5       38.00       38.13      3.95 o 
   2   7   5       55.48       47.30      3.95 o 
   3   7   5        0.01       -3.20      2.13 o 
   4   7   5     2156.02     2128.44     37.68 o 
   5   7   5      535.19      508.41     15.37 o 
   6   7   5      824.36      815.00     19.77 o 
   7   7   5        6.34        6.32      3.29 o 
   8   7   5      736.39      736.78     19.55 o 
   9   7   5      189.44      194.24     11.33 o 
  10   7   5      452.59      482.02     16.28 o 
  11   7   5       75.50       78.99     14.66 o 
 -13   8   5       42.48       49.42      9.44 o 
 -12   8   5      111.90      113.98     12.92 o 
 -11   8   5       34.34       40.47      8.09 o 
 -10   8   5      541.01      544.40     23.29 o 
  -9   8   5      260.48      255.33     11.63 o 
  -8   8   5       11.19       12.19      5.18 o 
  -7   8   5        2.79        4.47      3.04 o 
  -6   8   5        0.40        3.46      2.89 o 
  -5   8   5        0.98       -3.25      2.17 o 
  -4   8   5       35.55       31.77      4.65 o 
  -3   8   5       63.93       54.85      6.85 o 
  -2   8   5      137.24      161.30      8.84 o 
  -1   8   5     1011.12     1040.37     24.17 o 
   0   8   5      468.70      478.78     11.16 o 
   1   8   5      101.96       96.16      5.50 o 
   2   8   5       86.26       84.83      6.23 o 
   3   8   5      289.90      286.72     11.89 o 
   4   8   5        2.08        1.58      2.59 o 
   5   8   5       97.55      101.92      7.56 o 
   6   8   5        3.86        1.58      2.86 o 
   7   8   5       83.02       92.72      7.65 o 
   8   8   5        0.74        0.59      3.13 o 
   9   8   5      880.53      916.01     23.28 o 
  10   8   5       41.08       59.25      8.58 o 
 -13   9   5        7.27       -0.04      5.37 o 
 -12   9   5       81.43       74.50     10.88 o 
 -11   9   5      253.71      227.78     17.61 o 
 -10   9   5       21.80       13.58      7.53 o 
  -9   9   5        0.23        1.87      4.12 o 
  -8   9   5      169.11      150.17     12.13 o 
  -7   9   5      608.73      606.13     18.58 o 
  -6   9   5        1.10        4.48      3.07 o 
  -5   9   5       10.55        1.87      3.47 o 
  -4   9   5       11.95       14.04      3.68 o 
  -3   9   5      450.38      420.00     14.12 o 
  -2   9   5     2655.68     2529.44     59.17 o 
  -1   9   5     1737.92     1696.64     35.14 o 
   0   9   5      394.22      391.70     11.80 o 
   1   9   5     1202.84     1134.35     23.00 o 
   2   9   5       43.33       30.71      4.24 o 
   3   9   5       17.91       19.14      3.83 o 
   4   9   5       33.57       28.76      5.09 o 
   5   9   5      114.65      122.29      8.24 o 
   6   9   5        1.51        4.78      3.29 o 
   7   9   5       69.03       65.07      6.73 o 
   8   9   5        0.44       -3.64      2.93 o 
   9   9   5       10.75        7.82      4.94 o 
  10   9   5       81.27       79.93      9.76 o 
 -12  10   5        0.27       -2.22      5.06 o 
 -11  10   5      182.70      223.23     18.18 o 
 -10  10   5      355.65      363.25     19.44 o 
  -9  10   5      124.50      142.34     34.31 o 
  -8  10   5       97.86       88.53     11.37 o 
  -7  10   5       91.13      101.77      8.48 o 
  -6  10   5       52.58       48.12      7.40 o 
  -5  10   5      968.39      966.62     24.73 o 
  -4  10   5      151.20      149.52      9.77 o 
  -3  10   5       16.69        9.17     10.47 o 
  -2  10   5      897.84      894.23     30.17 o 
  -1  10   5      602.83      609.88     17.64 o 
   0  10   5      179.01      186.09     14.44 o 
   1  10   5      896.02      801.30     27.74 o 
   2  10   5      380.34      390.71     14.89 o 
   3  10   5      360.59      348.47     14.14 o 
   4  10   5        9.40        4.81      3.07 o 
   5  10   5      148.69      166.55     11.15 o 
   6  10   5      350.40      368.78     22.65 o 
   7  10   5       63.54       64.66     10.23 o 
   8  10   5       83.66       96.95     10.75 o 
   9  10   5       49.58       50.16      7.98 o 
 -11  11   5      220.07      268.70     20.53 o 
 -10  11   5       33.93       47.68      9.43 o 
  -9  11   5      102.84       79.87     10.74 o 
  -8  11   5        2.75        2.38      4.22 o 
  -7  11   5       31.01       32.79      6.32 o 
  -6  11   5      230.45      206.80     19.11 o 
  -5  11   5      454.64      438.93     21.93 o 
  -4  11   5      226.67      235.53     11.36 o 
  -3  11   5      173.44      189.45     13.63 o 
  -2  11   5        0.22        0.08      2.75 o 
  -1  11   5       74.86       69.29     10.41 o 
   0  11   5        1.58       -1.14      2.81 o 
   1  11   5      112.18       87.16      8.13 o 
   2  11   5        6.53        7.09      3.71 o 
   3  11   5       11.13       20.31      4.95 o 
   4  11   5       97.85       88.60      8.65 o 
   5  11   5       31.13       34.81      8.02 o 
   6  11   5      240.12      196.81     22.89 o 
   7  11   5        2.70        2.36      3.70 o 
   8  11   5       70.21       75.64      9.42 o 
 -10  12   5      160.90      176.39     16.53 o 
  -9  12   5       90.91       92.52     11.96 o 
  -8  12   5        5.69       10.29      5.81 o 
  -7  12   5      269.43      280.11     16.71 o 
  -6  12   5      120.76      107.07     22.66 o 
  -5  12   5        7.25       13.03      4.19 o 
  -4  12   5      213.20      208.34     12.23 o 
  -3  12   5        1.11       -1.78      2.83 o 
  -2  12   5       35.60       34.89      5.50 o 
  -1  12   5      408.57      402.16     25.89 o 
   0  12   5       61.79       48.75     14.59 o 
   1  12   5       34.81       36.84      5.92 o 
   2  12   5       65.95       67.54      7.58 o 
   3  12   5        9.39        8.24      5.20 o 
   4  12   5        0.96       -1.04      4.32 o 
   5  12   5        2.20       -3.91      4.33 o 
   6  12   5      336.78      388.62     29.60 o 
   7  12   5      114.99      126.97     16.32 o 
  -9  13   5        1.95       -1.10      5.20 o 
  -8  13   5     1161.43     1243.38     40.87 o 
  -7  13   5      693.25      615.30     26.02 o 
  -6  13   5        0.38       -7.22      5.05 o 
  -5  13   5      134.29      142.71     10.89 o 
  -4  13   5      376.07      399.99     15.61 o 
  -3  13   5     1308.86     1312.34     31.78 o 
  -2  13   5      176.39      170.32     11.09 o 
  -1  13   5        5.74        7.71      4.67 o 
   0  13   5        3.33        0.05      5.70 o 
   1  13   5      399.29      387.81     22.82 o 
   2  13   5       26.01       31.27     12.60 o 
   3  13   5      349.17      345.95     30.13 o 
   4  13   5        6.56        3.46      5.00 o 
   5  13   5      180.10      172.84     16.82 o 
   6  13   5      204.38      227.24     19.66 o 
  -7  14   5       68.34       46.69     37.60 o 
  -6  14   5        0.01       -1.08      4.53 o 
  -5  14   5       66.10       68.09     13.96 o 
  -4  14   5       22.06       26.87      5.79 o 
  -3  14   5       46.88       63.55     12.94 o 
  -2  14   5       51.99       43.43     11.27 o 
  -1  14   5       58.25       67.68     13.71 o 
   0  14   5       21.69        0.59      3.52 o 
   1  14   5        0.96       -0.06      4.62 o 
   2  14   5       64.86       51.76      9.67 o 
   3  14   5      274.69      271.37     31.24 o 
   4  14   5       39.47       33.54      8.69 o 
  -5  15   5      238.32      255.18     26.53 o 
  -4  15   5      167.84      172.76     21.49 o 
  -2  15   5       29.70       26.13     10.40 o 
  -1  15   5      314.81      364.79     28.14 o 
   0  15   5      372.06      411.51     30.20 o 
   1  15   5       32.71       37.28     11.05 o 
   2  15   5       10.13       14.97      7.44 o 
 -15   0   6      200.93      204.20     17.47 o 
 -14   0   6       83.18       97.22     11.48 o 
 -13   0   6      108.88      103.93     11.14 o 
 -12   0   6      111.89      123.52     16.16 o 
 -11   0   6     1571.12     1517.28     42.01 o 
 -10   0   6     1156.06     1110.20     33.00 o 
  -9   0   6      300.71      301.69     14.64 o 
  -8   0   6      576.56      559.40     20.33 o 
  -7   0   6      367.78      345.40     15.03 o 
  -6   0   6     4821.50     5227.39    109.16 o 
  -5   0   6      487.91      447.03     17.60 o 
  -4   0   6      623.04      651.21     20.86 o 
  -3   0   6       40.16       42.46      5.64 o 
  -2   0   6     3038.20     3077.25     67.60 o 
  -1   0   6     1076.00     1095.95     34.72 o 
   0   0   6       64.82       53.42      6.23 o 
   1   0   6      331.03      333.30     22.22 o 
   2   0   6     6177.44     6131.47    125.48 o 
   3   0   6       26.41       35.56     13.33 o 
   4   0   6     1700.77     1615.92     69.17 o 
   5   0   6      330.21      296.90     13.91 o 
   6   0   6        2.61        1.97      3.28 o 
   7   0   6       26.36        9.66      7.89 o 
   8   0   6     1120.58     1249.82     57.39 o 
   9   0   6      682.97      686.40     40.71 o 
  10   0   6        3.65       -8.04      5.80 o 
  11   0   6     1276.48     1297.10     63.75 o 
 -15   1   6      393.93      439.91     17.73 o 
 -14   1   6      662.19      692.67     19.03 o 
 -13   1   6      342.92      351.49     12.61 o 
 -12   1   6       38.78       34.80      4.85 o 
 -11   1   6      296.57      312.88     11.12 o 
 -10   1   6        2.81        2.81      2.41 o 
  -9   1   6        2.75       -1.76      1.93 o 
  -8   1   6        1.79        5.65      2.53 o 
  -7   1   6      983.84      951.07     19.93 o 
  -6   1   6      200.09      208.94      7.94 o 
  -5   1   6        2.03       -0.45      1.86 o 
  -4   1   6      516.72      537.41     13.12 o 
  -3   1   6      735.96      700.35     15.39 o 
  -2   1   6      245.00      269.57      8.61 o 
  -1   1   6      365.51      278.56     20.76 o 
   0   1   6       67.24       77.90      6.16 o 
   1   1   6       40.27       46.18      4.18 o 
   2   1   6       80.06       70.39      5.20 o 
   3   1   6      541.41      521.59     14.65 o 
   4   1   6      313.22      329.76     11.41 o 
   5   1   6      621.19      620.92     15.08 o 
   6   1   6     3264.01     3210.90     51.47 o 
   7   1   6      294.26      283.58     16.76 o 
   8   1   6      509.76      494.39     23.17 o 
   9   1   6      760.02      733.19     55.04 o 
  10   1   6      149.56      162.25     16.00 o 
  11   1   6       41.90       44.77     12.64 o 
 -15   2   6      604.59      628.20     26.81 o 
 -14   2   6      282.36      298.80     14.17 o 
 -13   2   6      149.82      159.50      9.61 o 
 -12   2   6      454.55      472.94     41.21 o 
 -11   2   6        0.36        0.13      1.96 o 
 -10   2   6       19.76       13.81      3.75 o 
  -9   2   6      481.28      491.84     16.02 o 
  -8   2   6      124.54      112.34      8.11 o 
  -7   2   6      143.04      120.82      7.02 o 
  -6   2   6       91.58       92.59      6.31 o 
  -5   2   6     3887.89     3928.70     59.70 o 
  -4   2   6      175.77      175.55      7.05 o 
  -3   2   6      236.77      264.28     10.36 o 
  -2   2   6       18.43        5.26      3.16 o 
  -1   2   6      584.84      574.08     13.46 o 
   0   2   6     2399.40     2385.31     38.67 o 
   1   2   6      432.79      422.36     13.13 o 
   2   2   6        0.75        1.27      1.91 o 
   3   2   6        9.51        5.54      2.31 o 
   4   2   6      225.78      229.09      7.65 o 
   5   2   6      215.27      232.47      8.47 o 
   6   2   6      311.67      287.96     12.35 o 
   7   2   6      474.60      489.49     16.91 o 
   8   2   6       58.13       52.23      7.92 o 
   9   2   6      316.70      335.33     19.38 o 
  10   2   6     1731.45     1821.05     54.92 o 
  11   2   6       24.34       42.03     10.06 o 
 -15   3   6      257.11      118.78     18.89 o 
 -14   3   6      330.09      369.40     38.11 o 
 -13   3   6       95.66       96.58      9.10 o 
 -12   3   6      291.40      312.50     18.06 o 
 -11   3   6      334.30      317.91     11.24 o 
 -10   3   6     2086.18     1969.06     44.07 o 
  -9   3   6       10.33       14.48      3.82 o 
  -8   3   6      398.56      404.41     11.93 o 
  -7   3   6        0.04        0.89      2.87 o 
  -6   3   6        7.27       12.52      3.47 o 
  -5   3   6      345.91      337.28     10.08 o 
  -4   3   6     5524.63     5364.73     78.64 o 
  -3   3   6       41.40       32.90      3.69 o 
  -2   3   6       53.94       51.51      4.42 o 
  -1   3   6        8.41       19.94      3.00 o 
   0   3   6     1132.33     1109.49     21.34 o 
   1   3   6      849.19      822.58     19.81 o 
   2   3   6      296.58      297.03     10.78 o 
   3   3   6       11.39        9.22      2.64 o 
   4   3   6     1075.01     1025.18     18.62 o 
   5   3   6     2399.47     2367.60     40.78 o 
   6   3   6        0.09       -0.74      2.96 o 
   7   3   6     1140.56     1217.13     30.22 o 
   8   3   6      315.06      309.99     13.83 o 
   9   3   6      500.07      467.30     23.29 o 
  10   3   6      199.34      247.16     20.06 o 
  11   3   6      735.87      753.22     32.60 o 
 -14   4   6      346.17      388.38     32.47 o 
 -13   4   6      248.56      251.29     18.45 o 
 -12   4   6      415.07      427.05     16.16 o 
 -11   4   6      400.32      440.04     15.98 o 
 -10   4   6       41.18       49.51      7.33 o 
  -9   4   6      229.42      232.02      9.20 o 
  -8   4   6      880.61      872.40     22.53 o 
  -7   4   6      166.62      177.54      7.95 o 
  -6   4   6       62.58       61.93      5.21 o 
  -5   4   6        0.42        2.78      2.07 o 
  -4   4   6        1.78        3.18      2.08 o 
  -3   4   6        3.39        0.68      1.52 o 
  -2   4   6       53.14       60.57      4.83 o 
  -1   4   6      104.89      117.16      6.42 o 
   0   4   6        1.10        1.20      1.97 o 
   1   4   6      488.17      503.71     12.74 o 
   2   4   6        0.61        1.81      2.42 o 
   3   4   6       32.35       33.73      3.52 o 
   4   4   6        0.54        5.76      2.27 o 
   5   4   6      404.29      418.07     12.81 o 
   6   4   6       34.04       28.55      4.32 o 
   7   4   6       10.76        9.73      4.23 o 
   8   4   6        0.19        1.07      3.46 o 
   9   4   6       22.71       31.60      6.12 o 
  10   4   6        2.80        6.37      6.17 o 
  11   4   6        5.08       -1.61      4.59 o 
 -14   5   6       64.74       57.91     11.82 o 
 -13   5   6       62.24       75.01     15.77 o 
 -12   5   6      562.09      528.86     18.31 o 
 -11   5   6     1351.72     1322.90     42.62 o 
 -10   5   6      159.26      173.64     11.08 o 
  -9   5   6        5.65       11.22      3.84 o 
  -8   5   6      409.20      365.65     13.62 o 
  -7   5   6      224.97      212.40     12.04 o 
  -6   5   6        1.10       -1.32      1.94 o 
  -5   5   6        8.09       10.51      2.71 o 
  -4   5   6        5.37       19.88      3.11 o 
  -3   5   6        0.22        4.96      2.19 o 
  -2   5   6       72.33       67.79      5.04 o 
  -1   5   6     1199.94     1207.71     22.90 o 
   0   5   6      679.78      632.91     14.68 o 
   1   5   6      251.57      228.94     11.71 o 
   2   5   6      113.27      105.41      5.84 o 
   3   5   6        3.19        3.73      2.16 o 
   4   5   6     4066.92     4077.65     64.44 o 
   5   5   6        1.74        7.47      3.06 o 
   6   5   6        6.79        3.15      2.82 o 
   7   5   6      283.22      289.21     13.06 o 
   8   5   6      423.57      446.58     20.82 o 
   9   5   6      236.23      248.81     18.72 o 
  10   5   6       51.79       56.09      7.82 o 
  11   5   6       11.14       10.72      7.02 o 
 -14   6   6       74.87       87.42     11.97 o 
 -13   6   6      461.79      495.35     31.60 o 
 -12   6   6        1.38        1.53      4.75 o 
 -11   6   6      107.68      112.43      9.36 o 
 -10   6   6       77.72       96.31     15.33 o 
  -9   6   6      110.70      134.01     15.31 o 
  -8   6   6       12.50        7.52      3.40 o 
  -7   6   6       59.95       66.71      6.77 o 
  -6   6   6       84.47       82.88      7.34 o 
  -5   6   6     2186.23     2176.23     43.35 o 
  -4   6   6      889.18      889.49     21.36 o 
  -3   6   6      166.03      155.96      7.32 o 
  -2   6   6        0.34       -0.17      1.92 o 
  -1   6   6        8.59        9.34      3.06 o 
   0   6   6        2.79        1.10      2.36 o 
   1   6   6      845.09      778.58     17.12 o 
   2   6   6     1070.71     1037.12     19.02 o 
   3   6   6        6.75        5.92      2.60 o 
   4   6   6      324.42      332.48     13.26 o 
   5   6   6      165.80      142.59      8.81 o 
   6   6   6     1095.04     1100.69     24.57 o 
   7   6   6        1.03        0.01      2.85 o 
   8   6   6      491.13      475.02     17.35 o 
   9   6   6      190.07      196.43     17.57 o 
  10   6   6      181.45      213.64     14.61 o 
 -13   7   6      645.87      659.67     28.50 o 
 -12   7   6       84.71       79.22     10.84 o 
 -11   7   6       98.14      112.03     37.31 o 
 -10   7   6       15.50       11.71      4.06 o 
  -9   7   6       10.45       13.27      4.17 o 
  -8   7   6        5.75        7.15      3.52 o 
  -7   7   6      222.95      196.44     10.87 o 
  -6   7   6      257.44      262.75     11.45 o 
  -5   7   6      297.76      280.37     18.76 o 
  -4   7   6     2317.60     2252.70     44.70 o 
  -3   7   6       27.13       25.06      4.32 o 
  -2   7   6        4.56        4.15      2.32 o 
  -1   7   6      546.75      504.10     12.98 o 
   0   7   6      105.55       84.81      9.85 o 
   1   7   6      126.80      147.61      8.23 o 
   2   7   6      937.65      897.94     20.36 o 
   3   7   6      122.56      129.08      8.14 o 
   4   7   6      221.68      238.91     10.35 o 
   5   7   6      182.69      160.87      9.49 o 
   6   7   6       44.18       50.66      5.91 o 
   7   7   6        0.06       -2.98      2.99 o 
   8   7   6      179.85      194.40     11.44 o 
   9   7   6      226.65      296.02     16.87 o 
  10   7   6      453.51      448.77     18.75 o 
 -13   8   6        0.23        7.10      6.12 o 
 -12   8   6      521.79      489.12     23.89 o 
 -11   8   6      108.30      116.75     12.75 o 
 -10   8   6      108.54      109.86     12.22 o 
  -9   8   6        0.03        4.47      3.95 o 
  -8   8   6       23.20       26.58      5.19 o 
  -7   8   6       47.35       50.59     11.09 o 
  -6   8   6     2584.42     2534.98     50.27 o 
  -5   8   6       14.42        4.36      4.66 o 
  -4   8   6        5.32        2.08      3.38 o 
  -3   8   6        5.92        8.53      3.22 o 
  -2   8   6     4057.01     4028.26     87.03 o 
  -1   8   6      510.85      199.41     17.10 o 
   0   8   6      777.17      655.81     21.77 o 
   1   8   6        9.14        8.20      2.97 o 
   2   8   6      124.60      136.38      8.26 o 
   3   8   6       29.95       29.34      4.54 o 
   4   8   6      395.44      367.21     12.84 o 
   5   8   6       53.20       54.60      6.02 o 
   6   8   6      126.78      121.48      8.82 o 
   7   8   6      541.10      551.13     16.96 o 
   8   8   6      164.86      170.36     10.98 o 
   9   8   6      277.97      273.03     14.16 o 
 -12   9   6      270.91      263.63     20.56 o 
 -11   9   6      396.11      388.35     20.98 o 
 -10   9   6       63.27       57.20     19.01 o 
  -9   9   6       75.80       82.90      9.85 o 
  -8   9   6        9.00        3.95      3.41 o 
  -7   9   6     2267.53     2365.07     48.64 o 
  -6   9   6      487.10      507.07     17.09 o 
  -5   9   6      162.84      166.53     11.07 o 
  -4   9   6       18.60       18.16      4.10 o 
  -3   9   6     1113.78     1141.40     47.44 o 
  -2   9   6     1540.54     1463.44     32.64 o 
  -1   9   6       51.21       49.36      5.90 o 
   0   9   6       35.90       39.71      5.80 o 
   1   9   6      262.39      300.22     19.25 o 
   2   9   6      838.34      691.30     37.12 o 
   3   9   6     1077.01     1117.69     24.68 o 
   4   9   6      406.72      409.46     13.97 o 
   5   9   6        0.17        0.26      3.05 o 
   6   9   6      261.22      293.94     12.20 o 
   7   9   6      112.28      126.83      9.41 o 
   8   9   6      624.12      618.50     19.04 o 
   9   9   6        2.59        1.21      3.82 o 
 -11  10   6       50.66       48.35      9.36 o 
 -10  10   6       31.73       28.54     10.39 o 
  -9  10   6       69.70       74.27     10.43 o 
  -8  10   6       16.29       21.46      7.40 o 
  -7  10   6       21.02       11.90      4.10 o 
  -6  10   6      142.60      136.03     12.48 o 
  -5  10   6      241.53      250.35     36.07 o 
  -4  10   6       33.10       33.54      5.36 o 
  -3  10   6      213.70      182.86     15.49 o 
  -2  10   6       75.36       86.70     10.81 o 
  -1  10   6      106.44      130.81      9.34 o 
   0  10   6      310.42      268.75     15.04 o 
   1  10   6       55.02       61.10      8.61 o 
   2  10   6        0.30       -0.65      3.08 o 
   3  10   6       67.39       57.62      8.63 o 
   4  10   6       81.75       91.21      9.13 o 
   5  10   6      275.64      277.45     14.80 o 
   6  10   6       48.95       49.84      6.44 o 
   7  10   6      164.54      179.32     11.31 o 
   8  10   6      701.78      723.48     24.82 o 
 -10  11   6      193.20      225.89     18.15 o 
  -9  11   6      201.44      206.17     16.96 o 
  -8  11   6      969.32      980.61     48.00 o 
  -7  11   6      100.10       98.82     10.50 o 
  -6  11   6      542.35      446.09     56.86 o 
  -5  11   6       11.39       11.26      4.24 o 
  -4  11   6      920.57     1020.81     26.77 o 
  -3  11   6       19.15       15.97      4.27 o 
  -2  11   6      137.73      149.61     20.61 o 
  -1  11   6      432.52      382.91     14.43 o 
   0  11   6      909.90      872.74     30.03 o 
   1  11   6      256.01      224.67     21.91 o 
   2  11   6       76.75       88.99      8.91 o 
   3  11   6        2.79        2.40      3.67 o 
   4  11   6     1529.16     1421.33    139.39 o 
   5  11   6      168.37      152.55     17.26 o 
   6  11   6       30.57       27.20      8.09 o 
   7  11   6       54.58       65.08     11.15 o 
  -9  12   6      570.96      589.11     26.68 o 
  -8  12   6        1.89       -0.29      4.56 o 
  -7  12   6        1.26        0.85      3.41 o 
  -6  12   6       16.30       18.93      4.94 o 
  -5  12   6       84.69       98.27      9.04 o 
  -4  12   6        3.81        2.37      3.67 o 
  -3  12   6      594.23      531.20     18.02 o 
  -2  12   6       45.65       45.85      8.16 o 
  -1  12   6      428.48      435.14     20.37 o 
   0  12   6       61.98       50.30      8.29 o 
   1  12   6      183.76      204.19     15.78 o 
   2  12   6        2.20        1.15      3.82 o 
   3  12   6       33.70       30.27      6.21 o 
   4  12   6      178.47      176.07     16.40 o 
   5  12   6      129.68      108.86     13.66 o 
   6  12   6      172.76      193.29     25.04 o 
  -8  13   6       27.97       40.46      8.76 o 
  -7  13   6      179.41       73.34     14.28 o 
  -6  13   6        1.75        5.84      4.16 o 
  -5  13   6       11.44        8.94      4.33 o 
  -4  13   6      256.49      283.75     14.68 o 
  -3  13   6       15.95       27.92      5.57 o 
  -2  13   6      168.67      166.96     20.42 o 
  -1  13   6       11.50       16.52      5.86 o 
   0  13   6        6.94       23.81      9.95 o 
   1  13   6      143.78      142.11     19.63 o 
   2  13   6       23.33       14.23      6.86 o 
   3  13   6       96.19      110.58     13.44 o 
   4  13   6       28.88       27.27      8.15 o 
  -6  14   6      113.98       90.11     16.46 o 
  -5  14   6      114.28       90.53      9.23 o 
  -4  14   6       51.13       52.63      7.67 o 
  -3  14   6       41.15       40.56      8.31 o 
  -1  14   6       27.76       -1.39      3.34 o 
   0  14   6       12.19       27.35     10.52 o 
   1  14   6        4.89        8.81      8.06 o 
   2  14   6      200.62      224.55     19.45 o 
 -14   1   7      430.71      454.57     16.31 o 
 -13   1   7       48.54       50.07      6.01 o 
 -12   1   7       60.80       54.60      6.00 o 
 -11   1   7      582.27      599.15     16.66 o 
 -10   1   7      169.18      174.83     14.42 o 
  -9   1   7      185.92      174.12      9.39 o 
  -8   1   7      563.38      559.82     15.02 o 
  -7   1   7        0.48       -0.29      2.35 o 
  -6   1   7      486.21      463.80     13.01 o 
  -5   1   7      165.48      166.01      8.48 o 
  -4   1   7      627.55      618.93     15.22 o 
  -3   1   7      510.72      467.46     12.68 o 
  -2   1   7      476.63      452.38     12.43 o 
  -1   1   7      343.37      327.65     10.34 o 
   0   1   7       33.80       17.33      3.77 o 
   1   1   7       19.68       14.20      2.94 o 
   2   1   7      105.30      101.80      6.71 o 
   3   1   7        0.35        1.04      2.22 o 
   4   1   7     1365.82     1377.25     26.80 o 
   5   1   7     2422.50     2355.16     40.61 o 
   6   1   7      158.68      153.83     15.49 o 
   7   1   7      231.80      231.62     17.86 o 
   8   1   7        3.04       -1.46      6.63 o 
   9   1   7      514.52      521.26     26.61 o 
  10   1   7        5.83       15.07      8.63 o 
 -14   2   7       68.89       82.31      8.97 o 
 -13   2   7      442.71      447.17     17.39 o 
 -12   2   7        4.02       -0.23      3.18 o 
 -11   2   7      132.61      119.35      8.21 o 
 -10   2   7        9.89        6.71      3.66 o 
  -9   2   7       61.91       77.26      6.33 o 
  -8   2   7       37.28       43.39      4.78 o 
  -7   2   7        0.11       -0.68      2.29 o 
  -6   2   7       94.28       82.04      6.14 o 
  -5   2   7     3195.79     3160.86     50.68 o 
  -4   2   7      391.40      429.07     12.28 o 
  -3   2   7      535.22      513.65     15.00 o 
  -2   2   7       12.84        8.51      4.20 o 
  -1   2   7      210.97      225.17     10.17 o 
   0   2   7      714.30      671.23     15.92 o 
   1   2   7     2285.39     2310.15     45.26 o 
   2   2   7      397.22      409.03     11.99 o 
   3   2   7        9.38        4.85      2.69 o 
   4   2   7      835.34      813.47     26.45 o 
   5   2   7        0.61        2.47      3.23 o 
   6   2   7        3.55        1.63      4.20 o 
   7   2   7      165.40      189.44     12.32 o 
   8   2   7       58.92       56.51      9.94 o 
   9   2   7        1.84       -1.17      5.23 o 
  10   2   7     1507.61     1556.32     51.04 o 
 -14   3   7      168.77      191.82     23.75 o 
 -13   3   7       25.22       23.05      5.50 o 
 -12   3   7       34.47       46.59      6.67 o 
 -11   3   7        9.93       22.24      4.15 o 
 -10   3   7       69.17       56.98      5.78 o 
  -9   3   7      292.05      287.06     10.73 o 
  -8   3   7        0.79        2.56      2.49 o 
  -7   3   7       30.73       20.36      3.66 o 
  -6   3   7       26.91       33.09      4.29 o 
  -5   3   7      123.83       88.51      6.26 o 
  -4   3   7     1178.62     1120.97     22.66 o 
  -3   3   7      867.41      858.83     21.88 o 
  -2   3   7      279.18      269.10      9.35 o 
  -1   3   7      481.22      464.67     13.63 o 
   0   3   7      322.65      313.85     10.64 o 
   1   3   7      460.93      436.75     15.39 o 
   2   3   7      612.14      570.76     25.40 o 
   3   3   7      573.45      573.36     14.74 o 
   4   3   7      100.54      108.26      7.24 o 
   5   3   7       43.02       41.70      7.03 o 
   6   3   7      806.62      815.89     23.72 o 
   7   3   7        8.98       10.57      5.81 o 
   8   3   7      357.44      346.58     20.00 o 
   9   3   7      825.33      853.41     34.15 o 
  10   3   7       78.03       84.95     15.64 o 
 -14   4   7      149.64      161.65     15.70 o 
 -13   4   7        3.80        8.20      4.40 o 
 -12   4   7     1649.55     1609.26     38.05 o 
 -11   4   7       64.78       73.08      7.82 o 
 -10   4   7       37.07       55.73      6.92 o 
  -9   4   7        0.17       -3.54      2.60 o 
  -8   4   7      925.46      930.64     20.82 o 
  -7   4   7       24.77       18.81      3.56 o 
  -6   4   7     5571.45     5507.88     95.37 o 
  -5   4   7      437.64      455.62     12.85 o 
  -4   4   7      611.77      647.98     15.80 o 
  -3   4   7      249.41      250.90      9.06 o 
  -2   4   7     2211.86     2186.17     37.32 o 
  -1   4   7     1785.33     1849.24     32.76 o 
   0   4   7      146.18      121.19      7.21 o 
   1   4   7       21.01       15.79      3.18 o 
   2   4   7      774.55      780.64     23.11 o 
   3   4   7      962.82      887.07     50.30 o 
   4   4   7      620.61      595.92     23.86 o 
   5   4   7       68.01       77.63     10.12 o 
   6   4   7       58.71       57.21      7.22 o 
   7   4   7     2135.80     2128.04     46.85 o 
   8   4   7       80.68       75.27      8.56 o 
   9   4   7      766.49      834.11     33.75 o 
  10   4   7       33.56       41.11     13.39 o 
 -14   5   7      216.67      253.70     20.14 o 
 -13   5   7        5.36        1.86      5.13 o 
 -12   5   7       10.67       16.43      4.93 o 
 -11   5   7      671.82      684.32     21.71 o 
 -10   5   7        2.77        0.57      3.16 o 
  -9   5   7        3.00        2.68      3.10 o 
  -8   5   7       95.03       90.77      8.11 o 
  -7   5   7      836.09      800.56     25.82 o 
  -6   5   7       75.45       99.33     12.57 o 
  -5   5   7      627.15      580.26     23.74 o 
  -4   5   7     1840.39     1770.81     42.60 o 
  -3   5   7       50.66       38.29      4.35 o 
  -2   5   7      220.94      223.63      8.88 o 
  -1   5   7      280.83      259.72     11.93 o 
   0   5   7       89.32       88.69      6.34 o 
   1   5   7       34.65       44.43      5.81 o 
   2   5   7     1673.99     1645.27     30.40 o 
   3   5   7      570.64      607.44     23.65 o 
   4   5   7       20.58       22.58      4.25 o 
   5   5   7       42.76       46.75      5.61 o 
   6   5   7      364.66      374.83     15.64 o 
   7   5   7        2.10        5.41      3.97 o 
   8   5   7     1128.32     1128.64     31.05 o 
   9   5   7      164.98      163.20     12.71 o 
 -13   6   7      214.12      246.99     19.44 o 
 -12   6   7      158.48      141.98     17.79 o 
 -11   6   7       43.04       55.88      7.36 o 
 -10   6   7      259.34      266.87     13.48 o 
  -9   6   7      346.12      328.38     13.96 o 
  -8   6   7      264.24      270.01     12.51 o 
  -7   6   7      188.81      165.07     10.80 o 
  -6   6   7       34.58       32.26      5.53 o 
  -5   6   7      381.32      369.19     13.91 o 
  -4   6   7        9.46       12.49      3.71 o 
  -3   6   7     1187.20     1123.01     22.90 o 
  -2   6   7       82.94       99.40      6.61 o 
  -1   6   7       65.35       61.64      8.94 o 
   0   6   7     1264.19     1173.08     33.10 o 
   1   6   7      151.66      171.57      8.43 o 
   2   6   7        0.53        2.94      4.04 o 
   3   6   7        7.54        7.86      4.52 o 
   4   6   7      289.88      311.16     11.76 o 
   5   6   7      219.22      206.18     11.14 o 
   6   6   7       40.65       26.62      5.51 o 
   7   6   7      130.53      140.52     17.98 o 
   8   6   7      302.88      310.18     43.97 o 
   9   6   7        0.51        2.30      6.28 o 
 -13   7   7      339.62      343.34     27.16 o 
 -12   7   7      858.48      842.93     32.86 o 
 -11   7   7       77.66       72.44     11.43 o 
 -10   7   7      860.18      821.07     29.12 o 
  -9   7   7      135.11      117.88      9.86 o 
  -8   7   7      717.53      787.74     23.11 o 
  -7   7   7      182.21      179.59     11.55 o 
  -6   7   7      237.37      250.86     11.87 o 
  -5   7   7      409.12      416.98     18.81 o 
  -4   7   7       97.11       97.06      8.20 o 
  -3   7   7       55.27       55.72      6.29 o 
  -2   7   7      236.48      232.27     10.72 o 
  -1   7   7       67.06       57.56      8.11 o 
   0   7   7      894.56      910.19     20.00 o 
   1   7   7     1827.23     1787.49     46.69 o 
   2   7   7        2.08        2.77      3.14 o 
   3   7   7       55.10       52.04      6.65 o 
   4   7   7        0.38        0.74      2.74 o 
   5   7   7     1331.50     1374.69     55.80 o 
   6   7   7        0.13       -2.31      3.04 o 
   7   7   7      142.83      148.44     11.73 o 
   8   7   7      129.62      157.93     12.55 o 
 -12   8   7       93.17       86.89     16.61 o 
 -11   8   7      153.12      168.30     15.84 o 
 -10   8   7        0.01       -2.66      3.82 o 
  -9   8   7      324.17      333.27     14.66 o 
  -8   8   7        0.00        0.93      3.25 o 
  -7   8   7       35.50       34.82      5.77 o 
  -6   8   7        0.08       -4.03      2.68 o 
  -5   8   7      288.10      281.03     12.53 o 
  -4   8   7      225.67      208.95     15.54 o 
  -3   8   7      210.14      209.22     13.18 o 
  -2   8   7       15.47       13.01      3.96 o 
  -1   8   7      359.33      374.59     13.97 o 
   0   8   7        7.63       10.35      5.25 o 
   2   8   7        1.80       -0.03      3.10 o 
   3   8   7       76.83       80.42      7.15 o 
   4   8   7      625.54      610.23     26.91 o 
   5   8   7      220.08      221.43     15.70 o 
   6   8   7      159.76      168.02     10.87 o 
   7   8   7      297.47      334.09     14.15 o 
   8   8   7        7.11        3.17      4.49 o 
 -11   9   7      453.47      485.27     24.27 o 
 -10   9   7       24.97       30.26      7.86 o 
  -9   9   7        3.68        4.27      4.15 o 
  -8   9   7        8.87       20.37      8.14 o 
  -7   9   7      172.11      170.99     11.81 o 
  -6   9   7       68.98       59.31     14.91 o 
  -5   9   7        0.31        0.02      2.93 o 
  -4   9   7       23.01       18.01      4.67 o 
  -3   9   7       56.96       62.70      6.98 o 
  -2   9   7      202.35      214.17     28.73 o 
  -1   9   7      245.13      255.69     13.93 o 
   0   9   7        8.98        7.31      6.44 o 
   1   9   7       37.55       30.15      6.77 o 
   2   9   7       91.02      104.65     11.46 o 
   3   9   7      474.61      470.81     23.14 o 
   4   9   7      556.93      608.37     18.96 o 
   5   9   7       39.73       37.49      5.75 o 
   6   9   7       68.00       58.04      6.99 o 
   7   9   7      158.22      169.69     11.29 o 
 -10  10   7      282.54      328.99     20.96 o 
  -9  10   7      195.62      238.71     28.76 o 
  -8  10   7      896.32      933.33     29.92 o 
  -7  10   7        5.69        1.26      3.58 o 
  -6  10   7       52.66       55.61      6.99 o 
  -5  10   7      502.64      515.13     18.11 o 
  -4  10   7      198.41      183.17     16.88 o 
  -3  10   7       36.30       15.06      5.56 o 
  -2  10   7      814.16      764.18     22.14 o 
  -1  10   7        0.76        1.74      3.25 o 
   0  10   7       88.45       73.01     13.64 o 
   1  10   7        1.01        0.09      4.18 o 
   2  10   7      140.45      120.59     18.83 o 
   3  10   7      664.78      678.45     22.55 o 
   4  10   7       50.25       51.84      7.66 o 
   5  10   7      106.42      107.29     10.37 o 
   6  10   7        5.36        3.14      4.39 o 
  -9  11   7       26.04       21.36      9.71 o 
  -8  11   7      120.80      121.82     11.50 o 
  -7  11   7        0.00        2.12      3.47 o 
  -6  11   7       27.73       31.06      7.49 o 
  -5  11   7        3.27        3.42      3.07 o 
  -4  11   7      820.17      773.76     25.07 o 
  -3  11   7      511.74      482.94     17.51 o 
  -2  11   7       70.96       67.16      7.52 o 
  -1  11   7      166.80      128.96     18.03 o 
   0  11   7        0.01        1.97      4.45 o 
   1  11   7       22.59       21.96      6.31 o 
   2  11   7       18.21       18.47     11.04 o 
   3  11   7       92.00       83.26     14.46 o 
   4  11   7        8.49       13.50      5.38 o 
   5  11   7        0.14        2.18      4.27 o 
  -8  12   7      182.68      179.43     16.44 o 
  -7  12   7       32.58       10.93      6.93 o 
  -6  12   7       97.98      119.12     10.55 o 
  -5  12   7       56.75       66.39      8.10 o 
  -4  12   7      142.04      174.72     14.40 o 
  -3  12   7      391.95      383.16     15.83 o 
  -2  12   7     1257.44     1280.52     60.87 o 
  -1  12   7     1220.30     1155.57     53.83 o 
   0  12   7       24.36       23.48      7.05 o 
   1  12   7        2.47        3.57      4.61 o 
   2  12   7       36.60       44.22      8.68 o 
   3  12   7       74.83       69.99      8.80 o 
   4  12   7       22.62       18.47      9.62 o 
  -6  13   7        7.15        3.07      4.17 o 
  -5  13   7      311.15      315.77     23.95 o 
  -4  13   7       99.19       86.87      9.03 o 
  -3  13   7      397.57      429.24     21.71 o 
  -2  13   7      344.22      290.36     19.48 o 
  -1  13   7       49.11       62.43     13.81 o 
   0  13   7       10.51        6.16      5.45 o 
   1  13   7       49.15       65.65     14.75 o 
   2  13   7      651.98      660.95     41.03 o 
 -14   0   8       37.56       40.51      9.80 o 
 -13   0   8      243.85      269.22     28.63 o 
 -12   0   8      277.78      283.62     16.63 o 
 -11   0   8     1048.02      966.28     46.59 o 
 -10   0   8       17.58       12.08      5.34 o 
  -9   0   8       34.82       40.43      7.40 o 
  -8   0   8      176.04      146.23     12.53 o 
  -7   0   8      665.60      676.91     39.87 o 
  -6   0   8     3218.00     3095.33     72.51 o 
  -5   0   8     1429.85     1485.60     45.86 o 
  -4   0   8        5.03        4.74      4.05 o 
  -3   0   8      652.14      632.16     22.87 o 
  -2   0   8       71.34       62.84      8.04 o 
   0   0   8       75.30       61.44      8.11 o 
   1   0   8       53.62       64.82      8.20 o 
   2   0   8       92.71       92.88      9.67 o 
   3   0   8     1955.21     1915.45     49.72 o 
   4   0   8      836.80      848.74     28.40 o 
   5   0   8      276.45      265.40     15.51 o 
   6   0   8        8.91       -0.37      6.83 o 
   7   0   8      843.85      865.26     47.46 o 
   8   0   8      507.22      482.13     35.30 o 
   9   0   8     1859.12     2065.91     87.80 o 
 -13   1   8       23.83       21.39      4.88 o 
 -12   1   8       33.59       60.97      7.86 o 
 -11   1   8      187.82      174.17     14.67 o 
 -10   1   8      240.55      269.51     11.35 o 
  -9   1   8      398.25      430.34     13.90 o 
  -8   1   8        0.57        0.66      2.58 o 
  -7   1   8       20.74       22.13      3.98 o 
  -6   1   8      101.09      115.10      7.68 o 
  -5   1   8      396.97      381.22     15.32 o 
  -4   1   8      137.91      133.66     10.20 o 
  -3   1   8       46.54       42.81      4.85 o 
  -2   1   8      784.70      794.55     21.73 o 
  -1   1   8       27.56       28.56      4.05 o 
   0   1   8      798.34      826.13     22.33 o 
   1   1   8      174.37      144.44      8.33 o 
   2   1   8       98.70       91.82      6.75 o 
   3   1   8      132.37      141.37      8.50 o 
   4   1   8      505.12      505.08     14.70 o 
   5   1   8      571.52      545.97     18.79 o 
   6   1   8      303.12      330.04     14.54 o 
   7   1   8       71.12       73.67     11.14 o 
   8   1   8      821.69      780.45     64.94 o 
   9   1   8       24.73       36.57      9.49 o 
 -13   2   8      185.26      193.77     13.34 o 
 -12   2   8       10.45       12.47      4.82 o 
 -11   2   8       97.43       99.48      7.95 o 
 -10   2   8      272.13      255.36     11.51 o 
  -9   2   8      333.14      335.99     13.90 o 
  -8   2   8      518.30      521.92     15.23 o 
  -7   2   8      157.00      150.44      8.86 o 
  -6   2   8       40.64       29.11      4.33 o 
  -5   2   8       47.08       27.47      4.19 o 
  -4   2   8        0.19        1.18      2.38 o 
  -3   2   8      374.59      348.29     11.46 o 
  -2   2   8      570.17      568.30     15.12 o 
  -1   2   8       22.97       18.33      3.90 o 
   0   2   8     1407.35     1306.45     38.30 o 
   1   2   8        0.32        0.99      2.48 o 
   2   2   8      410.05      405.26     12.71 o 
   3   2   8       13.98        8.20      3.18 o 
   4   2   8      394.55      369.11     12.35 o 
   5   2   8      702.82      682.25     29.28 o 
   6   2   8        0.20        1.96      3.65 o 
   7   2   8        3.16        7.89      7.93 o 
   8   2   8       88.50       96.64     13.23 o 
   9   2   8       13.80       25.46      8.67 o 
 -13   3   8      197.94      197.79     16.45 o 
 -12   3   8      704.90      642.17     40.32 o 
 -11   3   8      580.23      593.79     20.51 o 
 -10   3   8      108.66      118.30     10.03 o 
  -9   3   8       18.21       33.55      5.24 o 
  -8   3   8      141.96      145.04      8.85 o 
  -7   3   8     1394.79     1360.17     27.62 o 
  -6   3   8        0.37       -0.67      2.33 o 
  -5   3   8     1515.56     1553.63     39.95 o 
  -4   3   8        8.13        6.94      2.88 o 
  -3   3   8      580.51      588.78     21.25 o 
  -2   3   8       10.69        6.72      3.25 o 
  -1   3   8      138.12      122.41      7.69 o 
   0   3   8       41.59       36.72      4.57 o 
   1   3   8     1863.09     1777.10     68.02 o 
   2   3   8      116.63      107.25      7.40 o 
   3   3   8      208.58      204.73     16.64 o 
   4   3   8      377.71      377.82     19.50 o 
   5   3   8      268.73      257.51     13.71 o 
   6   3   8        0.37       -4.26      3.11 o 
   7   3   8      219.30      237.43     18.34 o 
   8   3   8        9.23       12.97      7.00 o 
 -13   4   8       15.88       27.20      6.12 o 
 -12   4   8      166.57      146.11     11.59 o 
 -11   4   8        1.36       -2.08      3.35 o 
 -10   4   8       49.89       43.23      6.59 o 
  -9   4   8        7.56       12.50      4.37 o 
  -8   4   8       30.63       23.29      5.04 o 
  -7   4   8      107.12      120.07      8.04 o 
  -6   4   8       25.49       24.72      4.08 o 
  -5   4   8      404.23      400.96     12.61 o 
  -4   4   8      177.09      186.73      9.25 o 
  -3   4   8      131.19      135.14      8.08 o 
  -2   4   8       52.66       61.01      5.54 o 
  -1   4   8      269.64      248.83      9.68 o 
   0   4   8      301.54      287.13     10.51 o 
   1   4   8      360.36      349.60     11.67 o 
   2   4   8       15.44       21.81      3.94 o 
   3   4   8      252.94      263.70     13.02 o 
   4   4   8      483.81      492.71     17.83 o 
   5   4   8       77.95       75.54      8.21 o 
   6   4   8      142.89      148.28     11.43 o 
   7   4   8       18.09       13.73      5.17 o 
   8   4   8      128.55      123.96     14.59 o 
 -13   5   8       33.82       47.35      7.74 o 
 -12   5   8       21.63       21.77      5.57 o 
 -11   5   8      452.86      465.58     21.83 o 
 -10   5   8       97.26      105.80     10.40 o 
  -9   5   8        3.42        5.45      4.18 o 
  -8   5   8        1.44       -2.83      2.83 o 
  -7   5   8      182.11      173.23     11.52 o 
  -6   5   8      856.05      895.77     24.80 o 
  -5   5   8      235.79      225.75     12.29 o 
  -4   5   8      363.26      360.70     13.72 o 
  -3   5   8      284.05      289.60     10.43 o 
  -2   5   8       51.28       63.24      5.85 o 
  -1   5   8        5.56        2.73      2.57 o 
   0   5   8        1.46        7.97      2.89 o 
   1   5   8      281.60      289.87     10.64 o 
   2   5   8       77.62       68.87      7.53 o 
   3   5   8       68.96       67.19     11.90 o 
   4   5   8     1125.45     1085.86     29.08 o 
   5   5   8      269.53      251.58     14.78 o 
   6   5   8        2.18        0.09      3.99 o 
   7   5   8      227.05      244.89     15.33 o 
   8   5   8       70.08       60.61     11.87 o 
 -12   6   8      322.84      319.00     19.63 o 
 -11   6   8       62.15       47.56      8.71 o 
 -10   6   8       20.82       20.06      5.24 o 
  -9   6   8        0.30        4.64      3.67 o 
  -8   6   8      297.20      351.30     14.93 o 
  -7   6   8       49.49       55.71      7.03 o 
  -6   6   8        5.26        3.24      3.31 o 
  -5   6   8      272.11      235.18     16.02 o 
  -4   6   8      591.16      578.34     18.76 o 
  -3   6   8        8.45        8.41      3.61 o 
  -2   6   8      316.61      310.33     11.00 o 
  -1   6   8       39.67       29.87      4.35 o 
   0   6   8       41.58       36.93      4.76 o 
   1   6   8      429.82      422.50     13.13 o 
   2   6   8      542.51      508.74     17.92 o 
   3   6   8      280.45      299.74     13.75 o 
   4   6   8        8.27        6.32      6.35 o 
   5   6   8       77.81       80.23     11.48 o 
   6   6   8      392.18      371.92     20.83 o 
   7   6   8      269.14      274.89     20.85 o 
 -12   7   8        5.97        5.55      7.13 o 
 -11   7   8      216.31      217.42     34.78 o 
 -10   7   8      225.88      221.65     14.25 o 
  -9   7   8       17.28       12.25      4.71 o 
  -8   7   8      173.91      176.46     12.40 o 
  -7   7   8      160.10      162.29     12.70 o 
  -6   7   8        5.52        8.63      4.03 o 
  -5   7   8        2.60        7.27      4.63 o 
  -4   7   8       45.09       50.99      9.89 o 
  -3   7   8      104.64       97.25      9.84 o 
  -2   7   8       88.20       93.96      8.49 o 
  -1   7   8       11.83       22.43      4.72 o 
   0   7   8       98.28       92.94      7.00 o 
   1   7   8      680.10      581.50     19.19 o 
   2   7   8       26.98       29.78      5.54 o 
   3   7   8        6.45        3.44      3.82 o 
   4   7   8       43.78       38.26      8.03 o 
   5   7   8       27.62       14.61      6.58 o 
   6   7   8      122.18      116.85     14.25 o 
   7   7   8       16.48       16.94      5.50 o 
 -11   8   8      532.02      560.31     25.94 o 
 -10   8   8        4.77        8.22      4.65 o 
  -9   8   8     1016.16     1084.55     30.21 o 
  -8   8   8       19.41       17.61      9.50 o 
  -7   8   8      301.84      308.10     14.25 o 
  -6   8   8       70.26       62.85      7.49 o 
  -5   8   8      849.70      808.39     23.85 o 
  -4   8   8       73.99       76.91      7.98 o 
  -3   8   8      316.02      318.17     13.73 o 
  -2   8   8       17.43       14.75      4.32 o 
  -1   8   8     1068.73     1070.85     27.78 o 
   0   8   8       47.04       44.22      7.88 o 
   1   8   8       80.64       79.36     12.27 o 
   2   8   8       73.84       84.53     10.71 o 
   4   8   8      144.37      127.84     50.44 o 
   5   8   8       17.64       15.06      5.17 o 
   6   8   8      117.79      103.86     14.50 o 
 -10   9   8      147.73      138.17     11.66 o 
  -9   9   8      251.34      276.00     16.28 o 
  -8   9   8       29.74       25.03      5.85 o 
  -7   9   8      476.77      504.10     24.64 o 
  -6   9   8      186.55      176.82     28.47 o 
  -5   9   8      215.44      216.28     14.26 o 
  -4   9   8      138.91      139.01     10.77 o 
  -3   9   8       11.29        6.46      3.94 o 
  -2   9   8      536.22      531.48     18.39 o 
  -1   9   8       15.50       12.64      4.42 o 
   0   9   8      613.96      290.24     24.30 o 
   1   9   8        0.89        2.49      3.37 o 
   2   9   8       13.32       27.61      9.72 o 
   3   9   8       18.58       21.90      9.79 o 
   4   9   8       69.07       71.40     11.59 o 
   5   9   8       48.15       26.37      7.80 o 
  -9  10   8       21.56       25.50      5.95 o 
  -8  10   8      138.69      139.03     11.70 o 
  -7  10   8       68.63       80.41      8.80 o 
  -6  10   8        8.61       10.14      4.58 o 
  -5  10   8        0.66       -1.74      3.27 o 
  -4  10   8       43.34       49.56      7.13 o 
  -3  10   8      189.28      212.86     13.29 o 
  -2  10   8       26.85       18.81      6.70 o 
  -1  10   8       37.52       25.10      6.65 o 
   0  10   8       46.70       56.85      9.29 o 
   1  10   8       39.31       40.61     10.43 o 
   2  10   8      107.90       99.84     17.05 o 
   3  10   8      231.91      246.66     43.45 o 
   4  10   8        2.47        4.14      5.52 o 
  -7  11   8      123.33       88.22     19.22 o 
  -6  11   8       23.12       20.21      5.35 o 
  -5  11   8       44.10       63.99      8.04 o 
  -4  11   8      277.84      325.07     41.33 o 
  -3  11   8      875.02      848.66     52.34 o 
  -2  11   8       10.02        1.93      4.71 o 
  -1  11   8      242.11      257.87     21.11 o 
   0  11   8       10.85       14.87      6.17 o 
   1  11   8      944.75     1048.40     52.34 o 
   2  11   8      111.13      108.58     18.22 o 
   3  11   8        8.13        3.84      5.63 o 
  -5  12   8       10.10        3.87      4.10 o 
  -4  12   8      730.23      753.58     28.15 o 
  -3  12   8        0.02       -3.10      4.44 o 
  -2  12   8        0.05        5.14      5.26 o 
  -1  12   8       38.34       37.02      8.38 o 
   0  12   8      270.48      331.70     19.55 o 
 -12   1   9        0.26        0.32      3.77 o 
 -11   1   9        6.53        6.10      6.40 o 
 -10   1   9       90.05       89.53      8.15 o 
  -9   1   9       72.42       89.97      7.63 o 
  -8   1   9       39.15       28.76      7.01 o 
  -7   1   9      196.57      198.03     10.75 o 
  -6   1   9     1278.99     1238.09     26.65 o 
  -5   1   9     1281.01     1333.18     27.97 o 
  -4   1   9       20.99       22.50      4.27 o 
  -3   1   9     1120.12     1092.51     24.20 o 
  -2   1   9      109.49      106.76      9.01 o 
  -1   1   9       10.24       12.94      3.54 o 
   0   1   9       12.39       10.06      3.39 o 
   1   1   9      714.26      697.90     18.31 o 
   2   1   9      591.18      599.78     16.90 o 
   3   1   9      135.03      136.79     11.13 o 
   4   1   9       74.07       71.43      8.24 o 
   5   1   9      146.28      150.07     11.55 o 
   6   1   9      248.19      260.19     21.81 o 
   7   1   9       25.83       28.41      8.53 o 
 -12   2   9      278.11      273.60     26.24 o 
 -11   2   9        5.51        2.76      4.19 o 
 -10   2   9       22.20       24.53      4.90 o 
  -9   2   9       31.91       28.80      4.92 o 
  -8   2   9      854.44      900.43     22.20 o 
  -7   2   9      525.67      488.99     15.16 o 
  -6   2   9      308.12      329.10     12.05 o 
  -5   2   9       46.98       57.31      6.99 o 
  -4   2   9      287.68      293.18     11.24 o 
  -3   2   9        7.93        5.82      2.96 o 
  -2   2   9      601.68      584.17     16.34 o 
  -1   2   9      306.42      297.01     13.96 o 
   0   2   9      226.45      229.31     12.46 o 
   1   2   9      835.65      827.36     20.31 o 
   2   2   9      564.74      559.77     16.13 o 
   3   2   9      116.55      130.05      8.76 o 
   4   2   9        5.46        5.57      4.09 o 
   5   2   9       31.13       24.52      7.25 o 
   6   2   9      137.64      137.76     15.12 o 
   7   2   9      503.47      497.70     25.92 o 
 -12   3   9       98.39      120.74     13.49 o 
 -11   3   9        0.43       -2.27      3.74 o 
 -10   3   9      146.31      176.48     12.70 o 
  -9   3   9      206.20      192.16     12.96 o 
  -8   3   9        9.19       10.83      3.75 o 
  -7   3   9       59.08       69.44      6.75 o 
  -6   3   9      135.03      145.55      9.12 o 
  -5   3   9      562.03      549.70     15.97 o 
  -4   3   9      405.00      413.98     13.56 o 
  -3   3   9        2.60       -1.10      2.87 o 
  -2   3   9      512.55      523.31     15.37 o 
  -1   3   9      259.09      264.28     11.32 o 
   0   3   9      377.25      381.19     12.92 o 
   1   3   9      637.18      617.26     19.68 o 
   2   3   9       12.44       15.29      3.93 o 
   3   3   9       17.21       17.89      5.16 o 
   4   3   9      695.26      641.94     21.61 o 
   5   3   9       48.18       50.91      7.71 o 
   6   3   9      362.75      370.86     22.30 o 
   7   3   9      250.12      247.16     20.54 o 
 -12   4   9       47.95       44.35      8.97 o 
 -11   4   9     1022.11     1073.68     30.68 o 
 -10   4   9       15.14       12.25      5.33 o 
  -9   4   9      586.40      661.37     22.17 o 
  -8   4   9       10.78        5.78      3.83 o 
  -7   4   9      550.33      506.44     18.45 o 
  -6   4   9      111.73      108.83      7.99 o 
  -5   4   9      219.39      250.36     11.67 o 
  -4   4   9       41.88       34.32      5.73 o 
  -3   4   9      167.15      164.62      9.60 o 
  -2   4   9      323.08      342.99     12.22 o 
  -1   4   9     1356.44     1312.97     27.56 o 
   0   4   9      142.90      143.09      9.02 o 
   1   4   9      114.92      116.21      8.32 o 
   2   4   9      177.70      186.06     15.68 o 
   3   4   9      371.46      360.59     16.20 o 
   4   4   9     1714.04     1792.58     42.16 o 
   5   4   9       19.66       33.55      6.55 o 
   6   4   9       48.45       45.00      7.29 o 
 -11   5   9       21.89       23.64      5.98 o 
 -10   5   9      648.75      726.37     24.10 o 
  -9   5   9        0.07        6.60      3.98 o 
  -8   5   9       25.87       21.35      5.27 o 
  -7   5   9       16.99        9.47      4.29 o 
  -6   5   9      890.20      880.67     36.81 o 
  -5   5   9        0.20       -0.29      3.30 o 
  -4   5   9        7.44        9.60      3.88 o 
  -3   5   9        7.08       11.11      3.94 o 
  -2   5   9      575.14      612.77     16.98 o 
  -1   5   9       37.39       42.19      5.35 o 
   0   5   9     2444.49     2337.87     42.22 o 
   1   5   9       55.38       48.63      5.66 o 
   2   5   9       97.48      117.35     10.14 o 
   3   5   9      110.89      115.15     12.91 o 
   4   5   9       37.56       51.84      7.53 o 
   5   5   9        1.26       -0.52      4.52 o 
   6   5   9      341.56      346.62     17.04 o 
 -11   6   9       22.01       31.41      6.78 o 
 -10   6   9        0.46       -3.38      3.68 o 
  -9   6   9       40.20       45.16      7.22 o 
  -8   6   9      234.66      233.99     19.37 o 
  -7   6   9      102.48      111.65     10.16 o 
  -6   6   9       39.78       49.21      6.90 o 
  -5   6   9       10.30        4.96      5.10 o 
  -4   6   9      299.54      282.54     13.80 o 
  -3   6   9        3.92        3.87      3.55 o 
  -2   6   9      145.10      140.63     10.67 o 
  -1   6   9      139.20      139.84      9.37 o 
   0   6   9      112.06      120.50      8.68 o 
   1   6   9       24.26       23.00      5.44 o 
   2   6   9      504.31      526.52     19.18 o 
   3   6   9      209.28      197.37     13.44 o 
   4   6   9       54.87       57.14     10.01 o 
   5   6   9      484.57      506.46     19.94 o 
 -10   7   9       56.47       59.53      9.04 o 
  -9   7   9     1142.84     1188.08     40.90 o 
  -8   7   9      112.64       90.00     10.87 o 
  -7   7   9      622.74      625.25     21.61 o 
  -6   7   9      180.92      167.44     15.74 o 
  -5   7   9      494.55      512.52     18.90 o 
  -4   7   9      199.82      196.14     12.92 o 
  -3   7   9      838.06      838.41     24.74 o 
  -2   7   9      133.17      110.66      9.67 o 
  -1   7   9       30.91       53.78      7.05 o 
   0   7   9        5.25        5.59      5.04 o 
   1   7   9      646.51      715.23     28.64 o 
   2   7   9      399.57      411.03     16.88 o 
   3   7   9      374.93      370.59     16.48 o 
   4   7   9       18.90       20.10      5.44 o 
   5   7   9      207.09      176.90     18.53 o 
  -9   8   9       89.41       97.73     10.11 o 
  -8   8   9      161.98      169.21     12.89 o 
  -7   8   9       41.10       38.80      6.73 o 
  -6   8   9       13.25        8.56      5.88 o 
  -5   8   9        3.47       -0.36      3.41 o 
  -4   8   9      329.55      356.03     30.16 o 
  -3   8   9       47.19       32.94      5.95 o 
  -2   8   9        8.52       14.40      5.75 o 
  -1   8   9       48.32       39.27      8.10 o 
   0   8   9       73.73       81.90     21.37 o 
   1   8   9       48.71       56.69      9.21 o 
   2   8   9      278.33      271.57     19.78 o 
   3   8   9        1.37        0.15      4.85 o 
   4   8   9      102.85       89.96     12.11 o 
  -8   9   9       75.68       85.46      9.64 o 
  -7   9   9        0.07       -0.79      3.62 o 
  -6   9   9      523.87      569.72     20.87 o 
  -5   9   9      157.78      161.97     12.21 o 
  -4   9   9       71.64       79.25     12.25 o 
  -3   9   9       17.34       20.14      5.13 o 
  -2   9   9      436.64      420.25     21.51 o 
  -1   9   9      122.14      154.42     15.07 o 
   0   9   9       69.70       70.78     10.55 o 
   1   9   9        5.51        5.66      5.26 o 
   2   9   9       39.95       34.42      8.04 o 
   3   9   9       37.48       28.19     11.23 o 
  -6  10   9       16.27       13.17      4.99 o 
  -5  10   9      371.51      399.73     17.25 o 
  -4  10   9        0.29        1.21      3.93 o 
  -3  10   9       66.85       83.99      9.07 o 
  -2  10   9      415.63      447.13     22.78 o 
  -1  10   9      110.52      106.45     12.63 o 
   0  10   9      234.39      140.18     78.54 o 
   1  10   9      107.83       84.24     14.99 o 
 -11   0  10      792.92      847.77     32.95 o 
 -10   0  10       79.81       77.32     24.54 o 
  -9   0  10     1437.05     1548.46     63.89 o 
  -8   0  10        5.51       13.03      5.82 o 
  -7   0  10       15.84        8.66      5.47 o 
  -6   0  10     1191.23     1276.97     40.23 o 
  -5   0  10      125.84      135.33     13.23 o 
  -4   0  10       29.72       30.74      7.38 o 
  -3   0  10      525.49      485.38     21.91 o 
  -2   0  10       42.00       33.14      7.30 o 
  -1   0  10     1999.62     2006.24     54.46 o 
   0   0  10     2163.75     2132.26     57.20 o 
   1   0  10       47.81       55.73      9.17 o 
   2   0  10        3.83        5.55      5.04 o 
   3   0  10       19.34       23.68     14.14 o 
   4   0  10      675.03      692.53     42.67 o 
   5   0  10      385.48      346.93     29.79 o 
 -11   1  10      222.06      232.34     13.68 o 
 -10   1  10      380.90      456.38     16.18 o 
  -9   1  10       83.12       91.04      8.21 o 
  -8   1  10      251.10      277.77     13.36 o 
  -7   1  10        5.96       13.94      4.11 o 
  -6   1  10      466.03      513.73     16.30 o 
  -5   1  10      150.89      146.87      9.73 o 
  -4   1  10      169.22      172.31     10.51 o 
  -3   1  10        8.20        3.10      3.20 o 
  -2   1  10        3.43        3.30      2.94 o 
  -1   1  10      316.97      336.01     14.79 o 
   0   1  10      358.91      340.57     12.96 o 
   1   1  10      123.56      130.50     10.66 o 
   2   1  10      103.40      109.08      8.61 o 
   3   1  10      384.47      388.77     14.05 o 
   4   1  10        0.04        1.84      4.27 o 
   5   1  10      496.15      524.90     66.45 o 
 -10   2  10        0.00       -4.36      3.59 o 
  -9   2  10       10.81       15.10      4.49 o 
  -8   2  10      307.19      340.52     13.38 o 
  -7   2  10       14.24        6.01      3.81 o 
  -6   2  10       59.34       71.09      7.07 o 
  -5   2  10        3.28        3.31      3.06 o 
  -4   2  10       10.15        6.03      3.51 o 
  -3   2  10       90.45       89.73      8.90 o 
  -2   2  10      655.33      618.39     17.88 o 
  -1   2  10      122.67      124.77      8.92 o 
   0   2  10      131.59      149.04     11.34 o 
   1   2  10      116.67      116.58      8.70 o 
   2   2  10       63.19       62.49      6.90 o 
   3   2  10      349.48      344.85     15.99 o 
   4   2  10       23.22       28.89      6.22 o 
   5   2  10       37.43       46.45     10.08 o 
 -10   3  10        2.52       -0.26      5.02 o 
  -9   3  10       17.24       30.50      6.40 o 
  -8   3  10      346.22      329.94     16.52 o 
  -7   3  10      722.05      757.66     20.65 o 
  -6   3  10      497.88      519.37     16.40 o 
  -5   3  10      335.28      358.74     13.32 o 
  -4   3  10       31.07       31.86      5.18 o 
  -3   3  10      217.83      229.60     12.04 o 
  -2   3  10      404.47      397.56     14.02 o 
  -1   3  10        3.48        5.50      3.47 o 
   0   3  10      387.59      413.82     18.91 o 
   1   3  10       83.07       97.84      9.40 o 
   2   3  10      496.73      519.71     19.61 o 
   3   3  10        5.37        3.47      5.77 o 
   4   3  10       28.86       27.82      6.31 o 
 -10   4  10       32.23       30.53      6.61 o 
  -9   4  10      131.87      143.84     12.15 o 
  -8   4  10        3.89        8.99      4.51 o 
  -7   4  10        0.05       -2.51      3.29 o 
  -6   4  10       54.37       58.93      7.88 o 
  -5   4  10       52.93       41.39      6.67 o 
  -4   4  10      220.10      219.28     13.69 o 
  -3   4  10       31.51       40.71      5.60 o 
  -2   4  10       31.50       31.80      5.13 o 
  -1   4  10      175.69      190.32     11.10 o 
   0   4  10      344.45      342.37     12.97 o 
   1   4  10        3.60       -0.67      3.62 o 
   2   4  10       97.86      110.00     10.29 o 
   3   4  10       72.73       70.36      8.73 o 
   4   4  10      178.40      173.88     13.34 o 
  -9   5  10       33.19       27.28      7.36 o 
  -8   5  10      156.15      160.09     12.62 o 
  -7   5  10        6.64        6.72      4.47 o 
  -6   5  10      371.45      398.60     17.10 o 
  -5   5  10      295.14      308.82     19.36 o 
  -4   5  10        0.96       -0.03      3.50 o 
  -3   5  10       29.31       32.40      6.08 o 
  -2   5  10      164.41      153.92      9.89 o 
  -1   5  10       40.74       38.34      5.62 o 
   0   5  10       69.20       56.85      8.32 o 
   1   5  10      450.80      472.46     18.66 o 
   2   5  10       76.26       87.32      9.58 o 
   3   5  10      231.27      244.38     15.51 o 
  -9   6  10        0.02        4.45      4.42 o 
  -8   6  10      585.38      610.67     22.32 o 
  -7   6  10      171.05      155.48     12.34 o 
  -6   6  10       83.50       84.93      9.33 o 
  -5   6  10      377.18      402.93     17.26 o 
  -4   6  10      142.93      118.70     10.55 o 
  -3   6  10      217.19      211.20     13.87 o 
  -2   6  10        4.30        4.41      3.76 o 
  -1   6  10       88.94       97.52      9.43 o 
   0   6  10        0.28       -2.21      4.53 o 
   1   6  10      113.39      120.19     10.82 o 
   2   6  10       24.61       31.28      6.61 o 
   3   6  10      939.27      890.55     27.83 o 
  -7   7  10       16.59       18.44      5.79 o 
  -6   7  10       41.17       36.69      8.42 o 
  -5   7  10        0.25       -2.10      4.27 o 
  -4   7  10       22.76       13.03      4.85 o 
  -3   7  10       79.99       77.95      8.80 o 
  -2   7  10       35.86       47.32      7.28 o 
  -1   7  10      274.05      249.38     19.28 o 
   0   7  10       23.10       28.33      7.64 o 
   1   7  10      122.77      140.72     14.99 o 
   2   7  10       43.80       50.39     14.16 o 
  -6   8  10        5.57       -0.32      3.95 o 
  -5   8  10      140.03      137.75     11.70 o 
  -4   8  10       90.27       93.25     12.23 o 
  -3   8  10        7.88       11.30      4.97 o 
  -2   8  10      255.56      295.11     21.50 o 
  -1   8  10       18.51       14.98      6.47 o 
   0   8  10      160.12      169.46     33.88 o 
  -8   1  11       37.70       52.14      6.83 o 
  -7   1  11      123.78      138.57     10.23 o 
  -6   1  11      216.37      223.95     14.29 o 
  -5   1  11        3.48        7.60      3.90 o 
  -4   1  11       46.22       47.21      6.31 o 
  -3   1  11       34.43       38.54      5.89 o 
  -2   1  11       53.94       64.90      7.14 o 
  -1   1  11      105.82      114.51     13.31 o 
   0   1  11       71.70       67.57      7.35 o 
   1   1  11        0.08        0.32      3.43 o 
  -8   2  11      103.60      101.82     10.61 o 
  -7   2  11     1230.67     1300.69     30.25 o 
  -6   2  11       53.05       60.01      7.01 o 
  -5   2  11       19.60       21.99      4.91 o 
  -4   2  11        6.83        5.47      3.74 o 
  -3   2  11      648.50      643.49     24.62 o 
  -2   2  11        5.39        0.15      3.49 o 
  -1   2  11      609.59      615.74     18.85 o 
   0   2  11        4.72        2.85      3.62 o 
   1   2  11      215.19      250.75     13.44 o 
  -7   3  11       19.03       15.69      5.49 o 
  -6   3  11      123.69      118.61     17.87 o 
  -5   3  11      307.69      312.67     13.50 o 
  -4   3  11        5.41        2.93      3.04 o 
  -3   3  11       15.25       13.58      4.41 o 
  -2   3  11      150.48      152.26     10.60 o 
  -1   3  11      220.99      221.91     12.65 o 
   0   3  11      222.61      223.28     12.74 o 
   1   3  11      174.96      194.35     14.10 o 
  -7   4  11        0.11       -0.30      4.17 o 
  -6   4  11      420.00      456.54     20.42 o 
  -5   4  11       60.95       50.20      7.47 o 
  -4   4  11      278.13      299.76     19.41 o 
  -3   4  11        1.11       -2.02      3.41 o 
  -2   4  11      141.13      135.01      9.97 o 
  -1   4  11       47.14       54.38      6.73 o 
   0   4  11      876.38      922.95     24.05 o 
  -5   5  11      397.14      454.81     41.54 o 
  -4   5  11       11.58       10.75      4.96 o 
  -3   5  11       61.97       66.79      8.72 o 
  -2   5  11       39.20       32.04      9.76 o 
  -1   5  11      806.34      817.09     26.08 o 
                                                 
